# Supplementary material for: Rice transcription factor OsMADS57 regulates plant height by modulating gibberellin catabolism
Source: Rice (N Y). 2019 May 28;12:38. doi: 10.1186/s12284-019-0298-6 (PMC6538746; doi:10.1186/s12284-019-0298-6)
Supplement: Supplementary file 5 — Table S1. Primer and probe sequences used in this study. (XLSX 12 kb) [file 12284_2019_298_MOESM5_ESM.xlsx]

## Sheet: Sheet1
Supplemental Table S1. Primers used in this study.
Name	primer sequence(5'-3')	Purpose
OsGA20ox1	GCCACTACAGGGCCGACAT	Quantitative RT–PCR
	TGGTTGCAGGTGACGATGAT
OsGA20ox2	CCAATTTTGGACCCTACCGC	Quantitative RT–PCR
	GAGAGAAGCCCAACCCAACC
OsGA2ox1	GTGATGTCCTCCAGGCTCTGAC	Quantitative RT–PCR
	GTCGTCTTGTACTCAGCCCAGG
OsGA2ox3	CGACTCGTTGCAGGTTCTGACC	Quantitative RT–PCR
	AGCCTTCTTGTACTCATCCCATGTG
OsGA2ox6	GCGACGAGACGACGTGCT	Quantitative RT–PCR
	GTTGCTCCACGCCTGAAACAGATC
OsGA3ox1	GATCCGCGAAACGTTGACGTCG	Quantitative RT–PCR
	GGCTCTGCAGGATGAAGGTGAAGA
OsGA3ox2	TCCTCCTTCTTCTCCAAGCTCAT	Quantitative RT–PCR
	GAAACTCCTCCATCACGTCACA
SLRL1	GGCGGCGACAATAACAACAAC	Quantitative RT–PCR
	GAGCCCCACTGCTTTTACCA
SLR1	TCGTCGCCGCCACTCTCG	Quantitative RT–PCR
	GGTTGGCCTCCTGCTCTACCAC
EUI1	ACAAGTTGACACATCTACTGCACC	Quantitative RT–PCR
	AATGGTAATCCTCTGTTGTCTCTGT
KO2	ACCGAGATGGTGATCAACCTG	Quantitative RT–PCR
	CTTGTACATGTCCGCCACCTC
CPS1	GCGATTCTCTTCATGCCAAG	Quantitative RT–PCR
	CACAATGCTCAAGAAGGTCTGC
OsEXPA2	GTGCCCGTCTCCTACAGAAG	Quantitative RT–PCR
	CCTTGATCGACACGGACTGC
OsEXPA3	ACTACAAGAGGGTTCCGTGC	Quantitative RT–PCR
	TCCTGCTCATCGCCATCCAG
OsEXPA4	TCCTCCACATCGCCCAGTAC	Quantitative RT–PCR
	ACCCCTTGATGGAGACGGAG
OsNAC2	GTCGTCCAAGAACGAGTGGG	Quantitative RT–PCR
	CCTCGCCATCTCCATCGTC
OsEXPL1	CATCAGCTTCCTCTACCAAGGC	Quantitative RT–PCR
	ACACCCACTTCCCGTCGTAG
OsEXPB3	CCGGCATCATCGACATCCAG	Quantitative RT–PCR
	GTCCTCGTACTCAACCAGCAC
HOX12	GCGCCGACGGAGGATTAA	Quantitative RT–PCR
	AGGGCAACACGACTGATGAT
OsPIL1	GCAAACAGTGCCACCACAGG	Quantitative RT–PCR
	CTAAATTCCATCAGAGGTTGG
OsYABBY4	CAGCCGCAAAGAATTGGGCC	Quantitative RT–PCR
	CAGAACCATCCTGAGGCTTG
OsMADS57	TTCTGAAGAAGGCGAAGGAG	Quantitative RT–PCR
	TTGGTGCTGGAGAACTCATAGA
β-actin	TGGTCGTACCACAGGTATTGTGTTG	Quantitative RT–PCR
	CATGTCCCTCACAATTTCCCGC
osmads57-2 -LP	TGACTTGGTTGACACGGTTG	OsMADS57 mutant screening
osmads57-2 -RP	TCTGTCTCTCTCTCTCGGGG
osmads57-1 -LP	ATCACCAAAGCACCTTCCTG
osmads57-1 -RP	GATGGGTGAGGAGCTTTCTG
LB	CGTCCGCAATGTGTTATTAAG
RB	TTGGGGTTTCTACAGGACGTAAC
OsMADS57- His	CCATGGCTATGGGGAGGGGGAAGAT	pET32a, Recombiant protein, EMSA
	CCGAATTCTTAAGGCAGATGAAG
SLR1	gagtCATATGATGAAGCGCGAGTACCAAGAAGC	pGADT7 ，Yeast two-hybrid
	gagtGAATTCTCACGCCGCGGCGACG
OsMADS57	CCATGGCTATGGGGAGGGGGAAGAT	pGBKT7，Yeast two-hybrid
	CCGAATTCTTAAGGCAGATGAAG
OsMADS57	AACTGCAGATGGGGAGGGGGAAGATAG	pGreenII 62-SK,transient expression
	CTCGAGTTAAGGCAGATGAAGTCCCAG
EUI1	GGggtaccGCAATACCTACCGATTTGAC	pGreenII 0800, transient expression
	AActgcagAAGGGCTTATTGTTCCAGG
OsGA2ox3	ctcgagCCTGCTCCTCTTTATCTCTTC	pGreenII 0800, transient expression
	ctgcagGAATGGATGAAACACATGCC
EUI1-sence	GCCTTTCCCTTTGTTACTGTTGCATATAAAAGATCATCAATGT	Electrophoretic mobility shift assays
EUI1-anti sence	ACATTGATGATCTTTTATATGCAACAGTAACAAAGGGAAAGGC
GA2OX3-sence	TAGCACGAGGGAAAACCCTTTAAAAAGACAGACAAGGCAGACG	Electrophoretic mobility shift assays
GA2OX3-anti sence	CGTCTGCCTTGTCTGTCTTTTTAAAGGGTTTTCCCTCGTGCTA
