# Supplementary material for: Rice transcription factor OsMADS57 regulates plant height by modulating gibberellin catabolism
Source: Rice (N Y). 2019 May 28;12:38. doi: 10.1186/s12284-019-0298-6 (PMC6538746; doi:10.1186/s12284-019-0298-6)
Supplement: Supplementary file 6 — Data Set S1. The up-regulated or down-regulated genes with│log2 ratio│≧1 in osmads57–2 plants from the RNA-seq data. (XLSX 558 kb) [file 12284_2019_298_MOESM6_ESM.xlsx]

## Sheet: Sheet1
Data Set S1. Microarray data for mutants osmads57-2.
GeneID	log2FoldChange(MADS57/WT)	Pvalue	Nr Description
4349060	11.7698	8.94e-129	gi|115482828|ref|NP_001065007.1|//Os10g0505500 [Oryza sativa Japonica Group]
4347405	11.0334	0	gi|115479819|ref|NP_001063503.1|//Os09g0482400 [Oryza sativa Japonica Group]
4351379	10.3891	1.76e-110	gi|115487110|ref|NP_001066042.1|//Os12g0125000 [Oryza sativa Japonica Group]
4333563	10.2609	2.38e-106	gi|108710068|gb|ABF97863.1|//Rare lipoprotein A like double-psi beta-barrel containing protein, expressed [Oryza sativa Japonica Group];gi|108710067|gb|ABF97862.1|//Rare lipoprotein A like double-psi beta-barrel containing protein, expressed [Oryza sativa Japonica Group]
4343823	10.2276	4.35e-116	gi|297607575|ref|NP_001060201.2|//Os07g0601600 [Oryza sativa Japonica Group]
4348237	10.1241	6.04e-53	gi|115481370|ref|NP_001064278.1|//Os10g0191300 [Oryza sativa Japonica Group]
4344034	10.0098	3.71e-64	gi|115473595|ref|NP_001060396.1|//Os07g0636800 [Oryza sativa Japonica Group]
9272249	9.99435	1.39e-50	gi|297724905|ref|NP_001174816.1|//Os06g0513781 [Oryza sativa Japonica Group]
9270626	9.99435	1.39e-50	gi|297724905|ref|NP_001174816.1|//Os06g0513781 [Oryza sativa Japonica Group]
4339003	9.97871	6.38e-138	gi|115464295|ref|NP_001055747.1|//Os05g0458600 [Oryza sativa Japonica Group]
4324344	9.93664	1.39e-50	gi|115441797|ref|NP_001045178.1|//Os01g0914300 [Oryza sativa Japonica Group]
107277109	9.91588	4.97e-24	gi|53792514|dbj|BAD53478.1|//hypothetical protein [Oryza sativa Japonica Group]
4348612	9.84549	1.68e-61	gi|115481992|ref|NP_001064589.1|//Os10g0412700 [Oryza sativa Japonica Group]
9270955	9.82655	1.39e-50	gi|937923064|dbj|BAS97981.1|//Os06g0514700, partial [Oryza sativa Japonica Group]
4335653	9.79604	4.62e-34	gi|937914009|dbj|BAS88928.1|//Os04g0386300, partial [Oryza sativa Japonica Group]
4334012	9.77972	2.94e-40	gi|115455151|ref|NP_001051176.1|//Os03g0734000 [Oryza sativa Japonica Group]
9266866	9.6987	8.16e-49	gi|222626013|gb|EEE60145.1|//hypothetical protein OsJ_13039 [Oryza sativa Japonica Group]
4324785	9.61471	3.83e-41	gi|115441219|ref|NP_001044889.1|//Os01g0863500 [Oryza sativa Japonica Group]
4343053	9.53138	2.09e-31	gi|115471783|ref|NP_001059490.1|//Os07g0429700 [Oryza sativa Japonica Group]
4332487	9.48985	6.24e-30	gi|573924671|ref|XP_006649897.1|//PREDICTED: metallothionein-like protein 1B-like [Oryza brachyantha]
9267358	9.41363	4.5e-93	gi|54291287|dbj|BAD62056.1|//zinc finger-like [Oryza sativa Japonica Group]
4341623	9.39446	2.55e-78	gi|115469126|ref|NP_001058162.1|//Os06g0639800 [Oryza sativa Japonica Group]
4323964	9.31515	1.06e-13	gi|573913082|ref|XP_006644230.1|//PREDICTED: probable protein Pop3-like [Oryza brachyantha]
4338718	9.29002	1.06e-49	gi|75295441|sp|Q7DNA1.1|CHI2_ORYSJ//RecName: Full=Chitinase 2; AltName: Full=Class I chitinase b; Short=OsChia1b; AltName: Full=Pathogenesis related (PR)-3 chitinase 2; Flags: Precursor
9266065	9.22882	6.55e-79	gi|297728403|ref|NP_001176565.1|//Os11g0522900 [Oryza sativa Japonica Group]
9267856	9.20212	3.28e-25	gi|937902145|dbj|BAS77199.1|//Os02g0170701, partial [Oryza sativa Japonica Group]
9266699	9.1472	4.79e-29	gi|297722423|ref|NP_001173575.1|//Os03g0664400 [Oryza sativa Japonica Group]
4347408	9.11634	2.52e-24	gi|115479825|ref|NP_001063506.1|//Os09g0483100 [Oryza sativa Japonica Group]
107278800	9.11374	6.22e-12	gi|50726458|dbj|BAD34066.1|//hypothetical protein [Oryza sativa Japonica Group]
4345761	9.10852	5.82e-58	gi|937930837|dbj|BAT05753.1|//Os08g0459400 [Oryza sativa Japonica Group]
4344042	9.07414	5.18e-37	gi|937927918|dbj|BAT02835.1|//Os07g0637700 [Oryza sativa Japonica Group]
4349933	8.97441	5.18e-37	gi|115484461|ref|NP_001065892.1|//Os11g0180000 [Oryza sativa Japonica Group]
9266398	8.94251	2.17e-26	NA
4348228	8.91588	1.02e-18	gi|297723917|ref|NP_001174322.1|//Os05g0286200, partial [Oryza sativa Japonica Group]
4347960	8.87958	1.12e-134	gi|115480870|ref|NP_001064028.1|//Os10g0108700 [Oryza sativa Japonica Group]
4344531	8.87652	3.96e-18	gi|115474543|ref|NP_001060868.1|//Os08g0118500 [Oryza sativa Japonica Group]
9271548	8.87344	1.28e-24	NA
9266597	8.86109	1.87e-28	gi|42408060|dbj|BAD09202.1|//hypothetical protein [Oryza sativa Japonica Group]
4351192	8.76487	9.45e-29	gi|77552683|gb|ABA95480.1|//Xylanase inhibitor protein 2 precursor, putative, expressed [Oryza sativa Japonica Group]
107277115	8.74819	5.16e-19	gi|53793048|dbj|BAD54259.1|//hypothetical protein [Oryza sativa Japonica Group]
4343817	8.72451	6e-17	gi|115473193|ref|NP_001060195.1|//Os07g0600200 [Oryza sativa Japonica Group]
4344495	8.69	8.78e-39	gi|115474477|ref|NP_001060835.1|//Os08g0112900 [Oryza sativa Japonica Group]
4346457	8.68299	1.44e-105	gi|47848444|dbj|BAD22300.1|//GDSL-motif lipase/hydrolase-like [Oryza sativa Japonica Group]
4348341	8.64097	2.88e-120	gi|297610294|ref|NP_001064370.2|//Os10g0334500 [Oryza sativa Japonica Group]
4330226	8.62571	1.14e-21	gi|115447741|ref|NP_001047650.1|//Os02g0662000 [Oryza sativa Japonica Group]
4350609	8.62205	1.62e-98	gi|297611917|ref|NP_001067987.2|//Os11g0523700 [Oryza sativa Japonica Group]
4350476	8.61102	1.94e-41	gi|115485441|ref|NP_001067864.1|//Os11g0462100 [Oryza sativa Japonica Group]
4331557	8.59991	6.5e-43	gi|115450615|ref|NP_001048908.1|//Os03g0138200 [Oryza sativa Japonica Group]
107277763	8.59246	1.93e-23	gi|222619469|gb|EEE55601.1|//hypothetical protein OsJ_03914 [Oryza sativa Japonica Group]
107281039	8.59246	4.12e-31	gi|57863886|gb|AAW56926.1|//hypothetical protein [Oryza sativa Japonica Group]
9271243	8.58496	4.78e-11	gi|297720557|ref|NP_001172640.1|//Os01g0838350, partial [Oryza sativa Japonica Group]
4329943	8.55842	6.97e-15	gi|937904643|dbj|BAS79697.1|//Os02g0609200, partial [Oryza sativa Japonica Group]
9267903	8.54303	4.6e-16	gi|937942832|dbj|BAT17744.1|//Os12g0571600, partial [Oryza sativa Japonica Group]
4344084	8.51175	9.81e-24	gi|125601271|gb|EAZ40847.1|//hypothetical protein OsJ_25326 [Oryza sativa Japonica Group]
9272510	8.50383	2.81e-09	gi|297724175|ref|NP_001174451.1|//Os05g0442000 [Oryza sativa Japonica Group]
4348154	8.42122	1.29e-186	gi|115481224|ref|NP_001064205.1|//Os10g0160100 [Oryza sativa Japonica Group]
4335803	8.3837	2.82e-27	gi|222628840|gb|EEE60972.1|//hypothetical protein OsJ_14751 [Oryza sativa Japonica Group]
107277319	8.37504	6.72e-20	gi|77555287|gb|ABA98083.1|//expressed protein [Oryza sativa Japonica Group]
107277528	8.35975	7.43e-151	gi|110289069|gb|AAP53710.2|//transposon protein, putative, CACTA, En/Spm sub-class [Oryza sativa Japonica Group];gi|937935881|dbj|BAT10795.1|//Os10g0409366 [Oryza sativa Japonica Group]
4325406	8.3443	1.19e-34	gi|115442309|ref|NP_001045434.1|//Os01g0954900 [Oryza sativa Japonica Group]
4336089	8.33028	0	gi|115458848|ref|NP_001053024.1|//Os04g0465300 [Oryza sativa Japonica Group]
107278448	8.32643	4.69e-92	gi|115454219|ref|NP_001050710.1|//Os03g0629800, partial [Oryza sativa Japonica Group]
107279185	8.32643	4.11e-13	NA
4344172	8.32193	7e-33	gi|222637615|gb|EEE67747.1|//hypothetical protein OsJ_25443 [Oryza sativa Japonica Group]
4333549	8.30834	4.62e-34	gi|115454297|ref|NP_001050749.1|//Os03g0642200 [Oryza sativa Japonica Group]
4329121	8.30327	4.9e-181	gi|115445731|ref|NP_001046645.1|//Os02g0308400 [Oryza sativa Japonica Group]
9270511	8.2854	2.01e-36	gi|937908239|dbj|BAS83159.1|//Os03g0237250 [Oryza sativa Japonica Group]
4338539	8.28077	1.28e-24	gi|115463423|ref|NP_001055311.1|//Os05g0361700 [Oryza sativa Japonica Group]
4338698	8.24793	3.25e-108	gi|51038094|gb|AAT93897.1|//unknown protein [Oryza sativa Japonica Group]
9272719	8.24317	2.33e-16	gi|297726645|ref|NP_001175686.1|//Os08g0549600 [Oryza sativa Japonica Group]
9266875	8.2384	2.95e-58	gi|77555772|gb|ABA98568.1|//retrotransposon protein, putative, unclassified [Oryza sativa Japonica Group]
4341820	8.22882	1.28e-42	gi|115469490|ref|NP_001058344.1|//Os06g0675200 [Oryza sativa Japonica Group]
9272048	8.20945	2.24e-156	gi|108862956|gb|ABA99392.2|//transposon protein, putative, Mutator sub-class, expressed [Oryza sativa Japonica Group]
4341549	8.20945	2.52e-24	gi|115468992|ref|NP_001058095.1|//Os06g0621900 [Oryza sativa Japonica Group]
4352904	8.20212	1.98e-79	gi|115489778|ref|NP_001067376.1|//Os12g0638100 [Oryza sativa Japonica Group]
107279315	8.19967	9.95e-96	gi|115467976|ref|NP_001057587.1|//Os06g0351800 [Oryza sativa Japonica Group];gi|297721097|ref|NP_001172911.1|//Os02g0300301 [Oryza sativa Japonica Group]
4344655	8.19967	3.98e-62	gi|125602183|gb|EAZ41508.1|//hypothetical protein OsJ_26033 [Oryza sativa Japonica Group]
4339314	8.18488	6.48e-25	gi|115464879|ref|NP_001056039.1|//Os05g0515500 [Oryza sativa Japonica Group]
4352164	8.17991	1.54e-17	gi|115488468|ref|NP_001066721.1|//Os12g0453500 [Oryza sativa Japonica Group]
4351887	8.17617	0	gi|115488016|ref|NP_001066495.1|//Os12g0247700 [Oryza sativa Japonica Group]
4349293	8.16993	3.42e-38	gi|115483254|ref|NP_001065297.1|//Os10g0547500 [Oryza sativa Japonica Group]
107280900	8.16993	5.57e-27	gi|52353656|gb|AAU44222.1|//hypothetical protein [Oryza sativa Japonica Group]
4325830	8.16993	1.93e-23	gi|297598314|ref|NP_001045384.2|//Os01g0946500 [Oryza sativa Japonica Group]
4337545	8.1565	3.02e-83	gi|937916933|dbj|BAS91851.1|//Os05g0103800, partial [Oryza sativa Japonica Group]
4340524	8.15482	3.58e-170	gi|218197820|gb|EEC80247.1|//hypothetical protein OsI_22201 [Oryza sativa Indica Group];gi|297605410|ref|NP_001057178.2|//Os06g0222100 [Oryza sativa Japonica Group]
4352765	8.13443	2.93e-22	gi|222617458|gb|EEE53590.1|//hypothetical protein OsJ_36834 [Oryza sativa Japonica Group]
4323845	8.11027	1.65e-71	gi|297598407|ref|NP_001045533.2|//Os01g0971400 [Oryza sativa Japonica Group]
4335093	8.10852	1.73e-20	gi|115457148|ref|NP_001052174.1|//Os04g0179200 [Oryza sativa Japonica Group]
4339100	8.08746	3.28e-25	gi|115464473|ref|NP_001055836.1|//Os05g0476400 [Oryza sativa Japonica Group]
4346676	8.06369	1.5e-157	gi|573956586|ref|XP_006660522.1|//PREDICTED: protein TPX2-like [Oryza brachyantha]
4349725	8.0607	2.52e-24	gi|115484081|ref|NP_001065702.1|//Os11g0138900 [Oryza sativa Japonica Group]
4336061	8.05528	2.73e-50	gi|115458796|ref|NP_001052998.1|//Os04g0461800 [Oryza sativa Japonica Group]
107276994	8.04985	1.38e-14	gi|937941728|dbj|BAT16640.1|//Os12g0269600, partial [Oryza sativa Japonica Group]
107276065	8.04483	0	gi|115466076|ref|NP_001056637.1|//Os06g0121300 [Oryza sativa Japonica Group]
4347365	8.04439	6.72e-20	gi|115479741|ref|NP_001063464.1|//Os09g0476800 [Oryza sativa Japonica Group]
9268831	8.04166	4.67e-65	gi|297726647|ref|NP_001175687.1|//Os08g0550600 [Oryza sativa Japonica Group]
4338958	8.03892	4.6e-16	gi|218196892|gb|EEC79319.1|//hypothetical protein OsI_20163 [Oryza sativa Indica Group]
4346166	8.03342	1.46e-152	gi|937931536|dbj|BAT06452.1|//Os08g0536800, partial [Oryza sativa Japonica Group]
9266622	8.03342	7.23e-10	gi|297723799|ref|NP_001174263.1|//Os05g0195000 [Oryza sativa Japonica Group]
4324925	8.01681	0	gi|56784781|dbj|BAD82002.1|//putative subtilase [Oryza sativa Japonica Group]
4334010	8.01542	2.24e-77	gi|115455147|ref|NP_001051174.1|//Os03g0733600 [Oryza sativa Japonica Group]
4346725	7.98299	3.92e-217	gi|115478555|ref|NP_001062871.1|//Os09g0323500 [Oryza sativa Japonica Group]
4346975	7.97154	1.49e-22	gi|125563629|gb|EAZ09009.1|//hypothetical protein OsI_31270 [Oryza sativa Indica Group]
4327501	7.97154	3.46e-138	gi|115440987|ref|NP_001044773.1|//Os01g0842500 [Oryza sativa Japonica Group]
107282049	7.96578	1.24e-47	gi|32490233|emb|CAE05677.1|//OSJNBb0033P05.16 [Oryza sativa Japonica Group]
4346327	7.94837	8.44e-26	gi|45736172|dbj|BAD13218.1|//putative MtN21 [Oryza sativa Japonica Group]
9268451	7.94251	4.51e-82	gi|218186464|gb|EEC68891.1|//hypothetical protein OsI_37536 [Oryza sativa Indica Group]
4341152	7.91886	8.1e-13	gi|115468270|ref|NP_001057734.1|//Os06g0514800 [Oryza sativa Japonica Group]
4329462	7.90689	4.6e-16	gi|115446325|ref|NP_001046942.1|//Os02g0512400 [Oryza sativa Japonica Group]
4348175	7.90087	3.18e-42	gi|218184181|gb|EEC66608.1|//hypothetical protein OsI_32841 [Oryza sativa Indica Group];gi|21672004|gb|AAM74366.1|AC116603_2//Putative cytochrome P450 [Oryza sativa Japonica Group]
4351013	7.90087	9.81e-24	gi|115486435|ref|NP_001068361.1|//Os11g0644100 [Oryza sativa Japonica Group]
4337248	7.88874	2.12e-146	gi|115461022|ref|NP_001054111.1|//Os04g0654600 [Oryza sativa Japonica Group]
9267660	7.88671	2.78e-68	gi|218191247|gb|EEC73674.1|//hypothetical protein OsI_08222 [Oryza sativa Indica Group]
4329770	7.88468	8.8e-60	gi|115446899|ref|NP_001047229.1|//Os02g0579300 [Oryza sativa Japonica Group]
107279095	7.87036	7.5e-05	gi|297726229|ref|NP_001175478.1|//Os08g0255632, partial [Oryza sativa Japonica Group]
9272497	7.86419	4.12e-31	gi|297725301|ref|NP_001175014.1|//Os07g0101000 [Oryza sativa Japonica Group]
4328495	7.86419	1.79e-15	gi|115444599|ref|NP_001046079.1|//Os02g0178700 [Oryza sativa Japonica Group]
4336741	7.84549	6.08e-123	gi|364505019|gb|AEW49518.1|//putative LRR-RLK protein XIAO [Oryza sativa Japonica Group]
4340879	7.83347	1.75e-197	gi|115467802|ref|NP_001057500.1|//Os06g0317600 [Oryza sativa Japonica Group]
107282012	7.83289	1.54e-17	gi|297726649|ref|NP_001175688.1|//Os08g0550900 [Oryza sativa Japonica Group]
107282025	7.83289	2.42e-11	gi|125554062|gb|EAY99667.1|//hypothetical protein OsI_21645 [Oryza sativa Indica Group]
107275265	7.81378	4.26e-08	gi|937926304|dbj|BAT01221.1|//Os07g0431160 [Oryza sativa Japonica Group]
9268480	7.80735	5.92e-61	gi|218192187|gb|EEC74614.1|//hypothetical protein OsI_10229 [Oryza sativa Indica Group]
107280525	7.80735	3.8e-05	gi|125549738|gb|EAY95560.1|//hypothetical protein OsI_17408 [Oryza sativa Indica Group]
4325788	7.80735	9.81e-24	gi|115436138|ref|NP_001042827.1|//Os01g0302500 [Oryza sativa Japonica Group]
4340818	7.80252	1.11e-72	gi|115467696|ref|NP_001057447.1|//Os06g0299300 [Oryza sativa Japonica Group]
107279881	7.8009	6e-17	gi|46806565|dbj|BAD17661.1|//hypothetical protein [Oryza sativa Japonica Group]
4334400	7.79442	4.11e-13	gi|28269452|gb|AAO37995.1|//expressed protein [Oryza sativa Japonica Group]
4341370	7.7879	3.99e-54	gi|297606054|ref|NP_001057930.2|//Os06g0578100 [Oryza sativa Japonica Group]
4332229	7.78136	3.68e-28	gi|115451867|ref|NP_001049534.1|//Os03g0244600 [Oryza sativa Japonica Group]
4336711	7.78136	8.44e-26	gi|115460000|ref|NP_001053600.1|//Os04g0570500 [Oryza sativa Japonica Group]
4339222	7.77573	6.33e-128	gi|115464711|ref|NP_001055955.1|//Os05g0499300 [Oryza sativa Japonica Group]
4336401	7.77479	1.6e-12	gi|115459426|ref|NP_001053313.1|//Os04g0516200 [Oryza sativa Japonica Group]
107276454	7.77479	8.16e-49	gi|116310358|emb|CAH67371.1|//OSIGBa0128P10.5 [Oryza sativa Indica Group]
4324285	7.76818	4.79e-29	gi|937895215|dbj|BAS71195.1|//Os01g0233100 [Oryza sativa Japonica Group]
4324787	7.76818	4.44e-21	gi|15290119|dbj|BAB63811.1|//unknown protein [Oryza sativa Japonica Group]
4340451	7.76155	6.45e-07	gi|297605384|ref|NP_001057108.2|//Os06g0209400 [Oryza sativa Japonica Group]
4329723	7.75489	4.97e-24	gi|115446811|ref|NP_001047185.1|//Os02g0569900 [Oryza sativa Japonica Group]
4348103	7.75154	3.22e-128	gi|14488301|gb|AAK63882.1|AC074105_11//Putative thaumatin-like protein [Oryza sativa]
4341738	7.74819	3.67e-10	gi|937924055|dbj|BAS98972.1|//Os06g0660400, partial [Oryza sativa Japonica Group]
4335292	7.74819	4.78e-11	gi|115457402|ref|NP_001052301.1|//Os04g0243700 [Oryza sativa Japonica Group]
4326796	7.74819	1.6e-30	gi|125573241|gb|EAZ14756.1|//hypothetical protein OsJ_04683 [Oryza sativa Japonica Group]
4342616	7.72622	1.76e-138	gi|115470979|ref|NP_001059088.1|//Os07g0190600 [Oryza sativa Japonica Group]
4339970	7.71425	1.43e-09	gi|297605097|ref|NP_001056658.2|//Os06g0126400 [Oryza sativa Japonica Group]
4330490	7.70736	1.73e-20	gi|115448233|ref|NP_001047896.1|//Os02g0710700 [Oryza sativa Japonica Group]
9269739	7.70044	1.38e-14	gi|297722765|ref|NP_001173746.1|//Os04g0137400 [Oryza sativa Japonica Group]
4346551	7.69349	1.18e-16	gi|51535204|dbj|BAD38253.1|//putative cinnamoyl CoA reductase [Oryza sativa Japonica Group]
4338521	7.69349	2.25e-21	gi|115463387|ref|NP_001055293.1|//Os05g0356700 [Oryza sativa Japonica Group]
4335018	7.69349	4.79e-29	gi|115457016|ref|NP_001052108.1|//Os04g0141400 [Oryza sativa Japonica Group]
4350369	7.69349	3.28e-25	gi|115485247|ref|NP_001067767.1|//Os11g0421800 [Oryza sativa Japonica Group];gi|218194655|gb|EEC77082.1|//hypothetical protein OsI_15482 [Oryza sativa Indica Group]
4331298	7.6851	4.67e-65	gi|115450125|ref|NP_001048663.1|//Os03g0102500 [Oryza sativa Japonica Group]
9271774	7.65821	1.54e-17	gi|297728405|ref|NP_001176566.1|//Os11g0523110 [Oryza sativa Japonica Group]
9272152	7.64386	6.45e-07	gi|218196109|gb|EEC78536.1|//hypothetical protein OsI_18488 [Oryza sativa Indica Group]
107278620	7.64386	5.78e-22	gi|125528482|gb|EAY76596.1|//hypothetical protein OsI_04545 [Oryza sativa Indica Group]
4326052	7.63662	5.16e-19	gi|115442163|ref|NP_001045361.1|//Os01g0941800 [Oryza sativa Japonica Group]
4324725	7.62936	8.1e-13	gi|115439667|ref|NP_001044113.1|//Os01g0725400 [Oryza sativa Japonica Group]
4332318	7.62936	1.49e-22	gi|115452037|ref|NP_001049619.1|//Os03g0260600 [Oryza sativa Japonica Group]
107279882	7.62936	1.93e-05	gi|125569371|gb|EAZ10886.1|//hypothetical protein OsJ_00730 [Oryza sativa Japonica Group]
107280081	7.62936	4.11e-13	NA
4344615	7.62936	6e-17	gi|115474703|ref|NP_001060948.1|//Os08g0136300 [Oryza sativa Japonica Group]
4332308	7.62205	8.44e-26	gi|115452017|ref|NP_001049609.1|//Os03g0258900 [Oryza sativa Japonica Group]
4341120	7.60944	8.1e-213	gi|218198264|gb|EEC80691.1|//hypothetical protein OsI_23116 [Oryza sativa Indica Group]
9271137	7.60733	8.1e-13	gi|297722805|ref|NP_001173766.1|//Os04g0168400 [Oryza sativa Japonica Group]
4348826	7.60486	3.23e-54	gi|115482386|ref|NP_001064786.1|//Os10g0463200 [Oryza sativa Japonica Group]
4327760	7.60059	5.82e-118	gi|115436186|ref|NP_001042851.1|//Os01g0309100 [Oryza sativa Japonica Group]
107277246	7.59991	4.26e-08	gi|52076008|dbj|BAD46461.1|//putative auxin induced protein [Oryza sativa Japonica Group]
4337104	7.59735	0	gi|125591745|gb|EAZ32095.1|//hypothetical protein OsJ_16285 [Oryza sativa Japonica Group]
107281610	7.57743	3.96e-18	gi|649132524|ref|YP_009034138.1|//ribosomal protein L2 (plastid) [Oryza glaberrima]
4333375	7.57743	6.48e-25	gi|218193255|gb|EEC75682.1|//hypothetical protein OsI_12489 [Oryza sativa Indica Group]
4335991	7.57743	9.08e-16	gi|115458666|ref|NP_001052933.1|//Os04g0449800 [Oryza sativa Japonica Group]
4346846	7.56986	1.14e-21	gi|115478769|ref|NP_001062978.1|//Os09g0360500 [Oryza sativa Japonica Group]
4347776	7.56224	8.44e-26	gi|937934361|dbj|BAT09276.1|//Os09g0548700 [Oryza sativa Japonica Group]
4341309	7.56224	1.66e-25	gi|297606014|ref|NP_001057875.2|//Os06g0562300 [Oryza sativa Japonica Group]
4344225	7.56224	1.39e-51	gi|125559535|gb|EAZ05071.1|//hypothetical protein OsI_27261 [Oryza sativa Indica Group]
4349329	7.56152	2.11e-205	gi|115483324|ref|NP_001065332.1|//Os10g0552600 [Oryza sativa Japonica Group]
4343482	7.55459	2.52e-24	gi|115472559|ref|NP_001059878.1|//Os07g0538000 [Oryza sativa Japonica Group]
4337701	7.54689	3.82e-23	gi|115461893|ref|NP_001054546.1|//Os05g0129700 [Oryza sativa Japonica Group]
4349327	7.54689	3.81e-57	gi|297610888|ref|NP_001065330.2|//Os10g0552300 [Oryza sativa Japonica Group]
4341287	7.54239	9.22e-265	gi|218198380|gb|EEC80807.1|//hypothetical protein OsI_23357 [Oryza sativa Indica Group]
4333623	7.54126	0	gi|115454431|ref|NP_001050816.1|//Os03g0658800 [Oryza sativa Japonica Group]
4345110	7.54057	4.13e-213	gi|115475595|ref|NP_001061394.1|//Os08g0262500 [Oryza sativa Japonica Group]
4324968	7.53916	1.14e-21	gi|20161291|dbj|BAB90217.1|//membrane protein-like [Oryza sativa Japonica Group]
4345431	7.53916	2.08e-13	gi|115476172|ref|NP_001061682.1|//Os08g0377500 [Oryza sativa Japonica Group]
4342391	7.53138	4.37e-140	gi|115470569|ref|NP_001058883.1|//Os07g0145400 [Oryza sativa Japonica Group]
107278318	7.53138	2.61e-19	gi|222636081|gb|EEE66213.1|//hypothetical protein OsJ_22348 [Oryza sativa Japonica Group]
4342378	7.53138	2.44e-53	gi|115470545|ref|NP_001058871.1|//Os07g0142500 [Oryza sativa Japonica Group]
4344033	7.51856	2.1e-213	gi|115473593|ref|NP_001060395.1|//Os07g0636600 [Oryza sativa Japonica Group]
107277213	7.5157	5.55e-09	gi|22324468|dbj|BAC10383.1|//hypothetical protein [Oryza sativa Japonica Group]
9272177	7.50144	2.28e-60	gi|937910125|dbj|BAS85045.1|//Os03g0578500 [Oryza sativa Japonica Group]
4327821	7.49985	3.04e-17	gi|125571766|gb|EAZ13281.1|//hypothetical protein OsJ_03206 [Oryza sativa Japonica Group]
4329812	7.49956	2.64e-209	gi|115446981|ref|NP_001047270.1|//Os02g0586900 [Oryza sativa Japonica Group]
4339185	7.49452	4.48e-60	gi|937919765|dbj|BAS94683.1|//Os05g0493500, partial [Oryza sativa Japonica Group]
4331336	7.47897	0	gi|115450197|ref|NP_001048699.1|//Os03g0108300 [Oryza sativa Japonica Group]
4343858	7.47624	1.81e-252	gi|297607596|ref|NP_001060232.2|//Os07g0606900, partial [Oryza sativa Japonica Group]
4344616	7.47573	4.6e-16	gi|115474705|ref|NP_001060949.1|//Os08g0136500 [Oryza sativa Japonica Group]
4335893	7.47573	6.72e-20	gi|937914374|dbj|BAS89293.1|//Os04g0434500 [Oryza sativa Japonica Group]
4341934	7.47573	9.08e-16	gi|115469700|ref|NP_001058449.1|//Os06g0695400 [Oryza sativa Japonica Group]
4340878	7.47458	5e-103	gi|297605712|ref|NP_001057499.2|//Os06g0317400 [Oryza sativa Japonica Group]
9266899	7.46761	7.23e-10	gi|297726019|ref|NP_001175373.1|//Os08g0137900 [Oryza sativa Japonica Group]
4338559	7.46761	5.78e-22	gi|115463461|ref|NP_001055330.1|//Os05g0366300 [Oryza sativa Japonica Group]
4329329	7.45943	1.49e-22	gi|115446079|ref|NP_001046819.1|//Os02g0467600 [Oryza sativa Japonica Group]
4333890	7.45943	4.6e-16	gi|115454921|ref|NP_001051061.1|//Os03g0712100 [Oryza sativa Japonica Group]
107275744	7.45121	6.97e-15	gi|937898550|dbj|BAS74530.1|//Os01g0768300 [Oryza sativa Japonica Group]
107275999	7.45039	3.37e-104	gi|218192915|gb|EEC75342.1|//hypothetical protein OsI_11755 [Oryza sativa Indica Group]
4336648	7.44971	2.76e-293	gi|115459886|ref|NP_001053543.1|//Os04g0560100 [Oryza sativa Japonica Group]
4331956	7.44708	2.88e-56	gi|115451359|ref|NP_001049280.1|//Os03g0198600 [Oryza sativa Japonica Group]
9271122	7.44294	1.66e-07	gi|297723991|ref|NP_001174359.1|//Os05g0331550 [Oryza sativa Japonica Group]
4348182	7.44191	9.4e-53	gi|78707895|gb|ABB46870.1|//expressed protein [Oryza sativa Japonica Group]
4342189	7.43463	4.78e-11	gi|937924787|dbj|BAS99703.1|//Os07g0105000 [Oryza sativa Japonica Group]
4346864	7.43111	0	gi|115478805|ref|NP_001062996.1|//Os09g0363900 [Oryza sativa Japonica Group]
4337937	7.42836	4.69e-157	gi|937917562|dbj|BAS92480.1|//Os05g0170300 [Oryza sativa Japonica Group];gi|125550995|gb|EAY96704.1|//hypothetical protein OsI_18626 [Oryza sativa Indica Group]
4329435	7.42626	1.6e-12	gi|115446273|ref|NP_001046916.1|//Os02g0505500 [Oryza sativa Japonica Group]
9271266	7.42626	2.25e-21	gi|218198621|gb|EEC81048.1|//hypothetical protein OsI_23840 [Oryza sativa Indica Group]
4337483	7.42626	9.08e-16	gi|115461476|ref|NP_001054338.1|//Os04g0688200 [Oryza sativa Japonica Group]
4349215	7.41785	2.25e-21	gi|115483108|ref|NP_001065147.1|//Os10g0532200 [Oryza sativa Japonica Group]
4348377	7.41785	2.61e-19	gi|115481616|ref|NP_001064401.1|//Os10g0347000 [Oryza sativa Japonica Group]
4352712	7.41363	2.57e-46	gi|115489426|ref|NP_001067200.1|//Os12g0599800 [Oryza sativa Japonica Group]
4337582	7.40145	0	gi|115461667|ref|NP_001054433.1|//Os05g0108600 [Oryza sativa Japonica Group]
4341855	7.39632	0	gi|115469548|ref|NP_001058373.1|//Os06g0680700 [Oryza sativa Japonica Group]
4329753	7.39232	9.08e-16	gi|115446869|ref|NP_001047214.1|//Os02g0575800 [Oryza sativa Japonica Group]
4331135	7.3837	2.26e-39	gi|115449609|ref|NP_001048508.1|//Os02g0816000 [Oryza sativa Japonica Group]
4328784	7.3837	3.68e-28	gi|115445133|ref|NP_001046346.1|//Os02g0226600 [Oryza sativa Japonica Group]
4325989	7.37726	0	gi|115434294|ref|NP_001041905.1|//Os01g0127600 [Oryza sativa Japonica Group]
4343432	7.37539	0	gi|115472463|ref|NP_001059830.1|//Os07g0526400 [Oryza sativa Japonica Group]
4336518	7.37504	4.28e-55	gi|115459646|ref|NP_001053423.1|//Os04g0536300 [Oryza sativa Japonica Group]
107280310	7.37504	1.1e-08	gi|13957627|gb|AAK50582.1|AC084404_7//hypothetical protein [Oryza sativa Japonica Group]
4327106	7.35968	0	gi|218187899|gb|EEC70326.1|//hypothetical protein OsI_01195 [Oryza sativa Indica Group]
107281994	7.35755	2.81e-09	gi|37806225|dbj|BAC99727.1|//hypothetical protein [Oryza sativa Japonica Group]
9267901	7.35755	0.000147993	gi|937926184|dbj|BAT01101.1|//Os07g0407400 [Oryza sativa Japonica Group];gi|50510205|dbj|BAD31373.1|//hypothetical protein [Oryza sativa Japonica Group]
4324249	7.35755	1.49e-22	gi|75250246|sp|Q94JG1.1|NRT23_ORYSJ//RecName: Full=High-affinity nitrate transporter 2.3; Short=OsNRT2.3
4350734	7.35657	4.1e-231	gi|115485919|ref|NP_001068103.1|//Os11g0562100 [Oryza sativa Japonica Group]
4332911	7.34873	3.53e-15	gi|125586364|gb|EAZ27028.1|//hypothetical protein OsJ_10957 [Oryza sativa Japonica Group]
4348069	7.34769	1.15e-93	gi|115481074|ref|NP_001064130.1|//Os10g0137300 [Oryza sativa Japonica Group]
107281735	7.33985	6.45e-07	gi|22324469|dbj|BAC10384.1|//hypothetical protein [Oryza sativa Japonica Group]
4331314	7.33985	4.11e-13	gi|937926083|dbj|BAT01000.1|//Os07g0283300 [Oryza sativa Japonica Group]
4327617	7.33732	0	gi|115440749|ref|NP_001044654.1|//Os01g0822900 [Oryza sativa Japonica Group]
4351616	7.32193	6.72e-20	gi|937941146|dbj|BAT16058.1|//Os12g0169300, partial [Oryza sativa Japonica Group]
4330314	7.31832	3.41e-47	gi|125540676|gb|EAY87071.1|//hypothetical protein OsI_08467 [Oryza sativa Indica Group];gi|115447911|ref|NP_001047735.1|//Os02g0678800 [Oryza sativa Japonica Group]
4342046	7.31288	4.44e-21	gi|115469920|ref|NP_001058559.1|//Os06g0712600 [Oryza sativa Japonica Group]
4326746	7.30986	4.22e-43	gi|937895146|dbj|BAS71126.1|//Os01g0226666, partial [Oryza sativa Japonica Group]
4331874	7.30948	0	gi|115451209|ref|NP_001049205.1|//Os03g0186900 [Oryza sativa Japonica Group]
9267135	7.30712	0	gi|297729275|ref|NP_001177001.1|//Os12g0548650 [Oryza sativa Japonica Group]
4325916	7.3053	4.93e-91	gi|205687188|sp|A2ZVY5.1|C3H9_ORYSJ//RecName: Full=Zinc finger CCCH domain-containing protein 9; Short=OsC3H9
4332156	7.30378	4.28e-26	gi|115451731|ref|NP_001049466.1|//Os03g0232200 [Oryza sativa Japonica Group]
4345125	7.29646	1.03e-95	gi|115475621|ref|NP_001061407.1|//Os08g0267300 [Oryza sativa Japonica Group]
4334257	7.29462	1.93e-23	gi|50872456|gb|AAT85056.1|//putative AP2/EREBP transcription factor [Oryza sativa Japonica Group]
4327070	7.29075	0	gi|297596290|ref|NP_001042324.2|//Os01g0201600 [Oryza sativa Japonica Group]
4343848	7.29002	1.7e-92	gi|115473249|ref|NP_001060223.1|//Os07g0604700 [Oryza sativa Japonica Group]
4339731	7.28848	6.68e-47	gi|115465671|ref|NP_001056435.1|//Os05g0582000 [Oryza sativa Japonica Group]
4335790	7.28708	3.09e-230	gi|115458296|ref|NP_001052748.1|//Os04g0413500 [Oryza sativa Japonica Group]
4346827	7.2854	1.06e-13	gi|297609321|ref|NP_001062961.2|//Os09g0353700 [Oryza sativa Japonica Group]
4342185	7.28355	1.68e-139	gi|218198950|gb|EEC81377.1|//hypothetical protein OsI_24583 [Oryza sativa Indica Group]
4341031	7.27984	3.71e-90	gi|115468066|ref|NP_001057632.1|//Os06g0474500 [Oryza sativa Japonica Group]
4326649	7.27612	7.53e-23	gi|11034589|dbj|BAB17113.1|//ABC transporter-like [Oryza sativa Japonica Group]
4342379	7.27346	4.52e-48	gi|24059940|dbj|BAC21403.1|//unknown protein [Oryza sativa Japonica Group]
4335648	7.27184	0	gi|115458030|ref|NP_001052615.1|//Os04g0384100 [Oryza sativa Japonica Group]
4344309	7.26679	2.64e-39	gi|115474117|ref|NP_001060657.1|//Os07g0682000 [Oryza sativa Japonica Group]
4335068	7.26679	2.42e-11	gi|115457104|ref|NP_001052152.1|//Os04g0173800 [Oryza sativa Japonica Group]
4325423	7.25739	3.04e-17	gi|115436664|ref|NP_001043090.1|//Os01g0382200, partial [Oryza sativa Japonica Group]
4350399	7.25739	1.38e-14	gi|115485301|ref|NP_001067794.1|//Os11g0432600 [Oryza sativa Japonica Group]
4337245	7.25739	1.93e-23	gi|115461016|ref|NP_001054108.1|//Os04g0653600 [Oryza sativa Japonica Group]
4351556	7.25739	1.1e-08	gi|115487440|ref|NP_001066207.1|//Os12g0158900 [Oryza sativa Japonica Group]
4349647	7.25739	4.6e-16	gi|222616543|gb|EEE52675.1|//hypothetical protein OsJ_35057 [Oryza sativa Japonica Group]
4350345	7.25739	3.53e-15	gi|62734415|gb|AAX96524.1|//O-methyltransferase [Oryza sativa Japonica Group]
4339950	7.25544	0	gi|115466078|ref|NP_001056638.1|//Os06g0121500 [Oryza sativa Japonica Group]
4338021	7.25483	0	gi|115462493|ref|NP_001054846.1|//Os05g0189300 [Oryza sativa Japonica Group]
4351190	7.24793	6.22e-12	gi|115486759|ref|NP_001068523.1|//Os11g0701400 [Oryza sativa Japonica Group]
4324825	7.24793	1.73e-20	gi|115441117|ref|NP_001044838.1|//Os01g0854800 [Oryza sativa Japonica Group]
4334511	7.24793	1.73e-258	gi|115456087|ref|NP_001051644.1|//Os03g0807700 [Oryza sativa Japonica Group]
9271949	7.24476	6.09e-87	gi|297727015|ref|NP_001175871.1|//Os09g0457500 [Oryza sativa Japonica Group]
4332576	7.2384	3.82e-23	gi|222624765|gb|EEE58897.1|//hypothetical protein OsJ_10526 [Oryza sativa Japonica Group]
4327270	7.23202	1.19e-86	gi|15128420|dbj|BAB62605.1|//hypothetical protein [Oryza sativa Japonica Group]
4331858	7.22882	2.64e-39	gi|115451179|ref|NP_001049190.1|//Os03g0184500 [Oryza sativa Japonica Group]
4332778	7.22882	2.3e-48	gi|115452909|ref|NP_001050055.1|//Os03g0338400 [Oryza sativa Japonica Group]
9270227	7.22882	6.22e-12	gi|115488114|ref|NP_001066544.1|//Os12g0269200 [Oryza sativa Japonica Group]
4349323	7.21133	2.78e-171	gi|115483312|ref|NP_001065326.1|//Os10g0551700 [Oryza sativa Japonica Group]
107280542	7.20945	3.28e-25	gi|222628692|gb|EEE60824.1|//hypothetical protein OsJ_14435 [Oryza sativa Japonica Group]
9272047	7.20945	2.08e-13	gi|125563896|gb|EAZ09276.1|//hypothetical protein OsI_31550 [Oryza sativa Indica Group]
4340204	7.20945	1.38e-14	gi|115466558|ref|NP_001056878.1|//Os06g0160200 [Oryza sativa Japonica Group]
9271721	7.20945	8.75e-21	gi|42408089|dbj|BAD09230.1|//putative ripening regulated protein DDTFR18 [Oryza sativa Japonica Group]
4326971	7.20247	8.27e-43	gi|115436302|ref|NP_001042909.1|//Os01g0327500 [Oryza sativa Japonica Group]
4327015	7.19589	0	gi|115439991|ref|NP_001044275.1|//Os01g0753800 [Oryza sativa Japonica Group]
9270480	7.19156	0	gi|20161478|dbj|BAB90402.1|//P0432B10.23 [Oryza sativa Japonica Group]
4351964	7.18982	9.87e-46	gi|77554628|gb|ABA97424.1|//GDSL-motif lipase/hydrolase, putative [Oryza sativa Japonica Group]
4337489	7.18982	1.18e-16	gi|115461488|ref|NP_001054344.1|//Os04g0689300 [Oryza sativa Japonica Group]
4352859	7.18982	1.96e-83	gi|297613574|ref|NP_001067338.2|//Os12g0630600 [Oryza sativa Japonica Group]
4349324	7.18405	1.47e-82	gi|115483314|ref|NP_001065327.1|//Os10g0551800 [Oryza sativa Japonica Group]
4340512	7.17991	4.78e-11	gi|115467134|ref|NP_001057166.1|//Os06g0219900 [Oryza sativa Japonica Group]
107275995	7.17991	6.22e-12	gi|937929766|dbj|BAT04682.1|//Os08g0277300 [Oryza sativa Japonica Group]
4325266	7.17991	5.35e-14	gi|115435282|ref|NP_001042399.1|//Os01g0216400 [Oryza sativa Japonica Group]
4348445	7.17121	0	gi|115481682|ref|NP_001064434.1|//Os10g0361000 [Oryza sativa Japonica Group]
4325263	7.16584	0	gi|222617979|gb|EEE54111.1|//hypothetical protein OsJ_00875 [Oryza sativa Japonica Group]
4332239	7.15987	1.79e-15	gi|218201165|gb|EEC83592.1|//hypothetical protein OsI_29271 [Oryza sativa Indica Group]
9271283	7.15665	0	gi|297729273|ref|NP_001177000.1|//Os12g0548450 [Oryza sativa Japonica Group]
4330832	7.15372	0	gi|115448881|ref|NP_001048220.1|//Os02g0765600 [Oryza sativa Japonica Group]
4325548	7.14975	6.45e-07	gi|115439919|ref|NP_001044239.1|//Os01g0748300 [Oryza sativa Japonica Group]
4331398	7.1453	0	gi|222624077|gb|EEE58209.1|//hypothetical protein OsJ_09168 [Oryza sativa Japonica Group]
4344266	7.1416	1.46e-44	gi|115474039|ref|NP_001060618.1|//Os07g0674800 [Oryza sativa Japonica Group]
4336091	7.1311	0	gi|115458852|ref|NP_001053026.1|//Os04g0465600 [Oryza sativa Japonica Group]
4346602	7.12928	1.1e-08	gi|115478324|ref|NP_001062757.1|//Os09g0279200 [Oryza sativa Japonica Group]
4338974	7.11374	2.09e-284	gi|115464237|ref|NP_001055718.1|//Os05g0454200 [Oryza sativa Japonica Group]
107280576	7.10852	4.26e-08	gi|108705761|gb|ABF93556.1|//protein tyrosine phosphatase, putative, expressed [Oryza sativa Japonica Group]
4344736	7.09803	1.79e-15	gi|115474933|ref|NP_001061063.1|//Os08g0163100 [Oryza sativa Japonica Group]
4337488	7.09592	0	gi|115461486|ref|NP_001054343.1|//Os04g0689000 [Oryza sativa Japonica Group]
4324601	7.09592	2.34e-86	gi|218188595|gb|EEC71022.1|//hypothetical protein OsI_02719 [Oryza sativa Indica Group]
4330851	7.08746	1.38e-14	gi|115448917|ref|NP_001048238.1|//Os02g0768300 [Oryza sativa Japonica Group]
9272543	7.08746	2.16e-08	gi|297720263|ref|NP_001172493.1|//Os01g0662800 [Oryza sativa Japonica Group]
4346256	7.08443	8.27e-43	gi|115477705|ref|NP_001062448.1|//Os08g0550700 [Oryza sativa Japonica Group]
4334049	7.07993	0	gi|115455223|ref|NP_001051212.1|//Os03g0738600 [Oryza sativa Japonica Group]
4337187	7.07952	0	gi|38344891|emb|CAE01544.2|//OSJNBa0033G05.15 [Oryza sativa Japonica Group]
9269224	7.07682	3.53e-15	gi|514812157|ref|XP_004980873.1|//PREDICTED: geraniol 8-hydroxylase-like [Setaria italica]
4327027	7.07682	6.97e-15	gi|115440097|ref|NP_001044328.1|//Os01g0762500 [Oryza sativa Japonica Group]
4349601	7.07654	0	gi|115483839|ref|NP_001065581.1|//Os11g0115100 [Oryza sativa Japonica Group]
4331044	7.07589	0	gi|115449285|ref|NP_001048422.1|//Os02g0802500 [Oryza sativa Japonica Group]
4325422	7.0636	1.8e-78	gi|115436662|ref|NP_001043089.1|//Os01g0382000 [Oryza sativa Japonica Group]
4337277	7.05889	3.8e-45	gi|19387278|gb|AAL87189.1|AF480497_17//putative amino acid transport protein AAP2 [Oryza sativa Japonica Group]
4335644	7.05585	5.31e-117	gi|115458022|ref|NP_001052611.1|//Os04g0382900 [Oryza sativa Japonica Group]
4335415	7.05528	8.23e-29	gi|21741941|emb|CAD40432.1|//OSJNBa0035B13.5 [Oryza sativa Japonica Group]
4350062	7.05528	8.75e-21	gi|125576584|gb|EAZ17806.1|//hypothetical protein OsJ_33347 [Oryza sativa Japonica Group]
4324982	7.05257	1.37e-152	gi|115441717|ref|NP_001045138.1|//Os01g0907600 [Oryza sativa Japonica Group]
4348123	7.05194	0	gi|115481168|ref|NP_001064177.1|//Os10g0150800 [Oryza sativa Japonica Group]
4349125	7.04985	1.49e-37	gi|222613138|gb|EEE51270.1|//hypothetical protein OsJ_32168 [Oryza sativa Japonica Group]
4326225	7.04439	8.13e-31	gi|55295951|dbj|BAD67819.1|//putative transcriptional corepressor LEUNIG [Oryza sativa Japonica Group]
9271858	7.04189	0	gi|46390716|dbj|BAD16216.1|//putative fasciclin-like arabinogalactan-protein [Oryza sativa Japonica Group]
9267984	7.04142	0	gi|297729303|ref|NP_001177015.1|//Os12g0569100 [Oryza sativa Japonica Group]
4351552	7.04002	1.46e-44	gi|115487432|ref|NP_001066203.1|//Os12g0158400 [Oryza sativa Japonica Group]
107278571	7.03342	1.27e-06	gi|41469191|gb|AAS07120.1|//putative auxin responsive protein [Oryza sativa Japonica Group]
9268035	7.03166	1.03e-151	gi|297724905|ref|NP_001174816.1|//Os06g0513781 [Oryza sativa Japonica Group]
4341247	7.03067	4.68e-41	gi|115468442|ref|NP_001057820.1|//Os06g0546500 [Oryza sativa Japonica Group]
107280209	7.02237	0.000291944	gi|53792308|dbj|BAD53015.1|//putative subtilisin-like serine protease [Oryza sativa Japonica Group]
4329576	7.02237	1.46e-44	gi|50251978|dbj|BAD27912.1|//putative endopeptidase Clp ATP-binding chain [Oryza sativa Japonica Group]
9268985	7.02237	3.67e-10	gi|42408585|dbj|BAD09762.1|//hypothetical protein [Oryza sativa Japonica Group]
4326536	7.02206	3.22e-262	gi|125529040|gb|EAY77154.1|//hypothetical protein OsI_05120 [Oryza sativa Indica Group]
4348120	7.01832	0	gi|115481162|ref|NP_001064174.1|//Os10g0150400 [Oryza sativa Japonica Group]
4332479	7.01417	6.68e-218	gi|115452347|ref|NP_001049774.1|//Os03g0286500 [Oryza sativa Japonica Group]
4348110	7.00977	2.56e-217	gi|115481142|ref|NP_001064164.1|//Os10g0148100 [Oryza sativa Japonica Group]
4342533	7.00675	2.64e-39	gi|297606808|ref|NP_001059014.2|//Os07g0175500 [Oryza sativa Japonica Group]
4324859	7	6e-17	gi|115441057|ref|NP_001044808.1|//Os01g0849100 [Oryza sativa Japonica Group]
107277387	7	1.06e-13	gi|108707850|gb|ABF95645.1|//hypothetical protein LOC_Os03g20350 [Oryza sativa Japonica Group]
107276131	6.99152	6.33e-73	gi|937919639|dbj|BAS94557.1|//Os05g0478700 [Oryza sativa Japonica Group]
4348121	6.98729	0	gi|115481164|ref|NP_001064175.1|//Os10g0150600 [Oryza sativa Japonica Group]
9271328	6.97728	9.77e-06	gi|297723507|ref|NP_001174117.1|//Os04g0643800 [Oryza sativa Japonica Group]
4345752	6.97728	4.78e-11	gi|357141560|ref|XP_003572268.1|//PREDICTED: keratin, ultra high-sulfur matrix protein-like [Brachypodium distachyon]
107276045	6.97728	7.5e-05	gi|50540682|gb|AAT77839.1|//putative receptor-like protein kinase [Oryza sativa Japonica Group]
4331887	6.97154	1.8e-40	gi|115451233|ref|NP_001049217.1|//Os03g0188400 [Oryza sativa Japonica Group]
4325129	6.9643	0	gi|125525283|gb|EAY73397.1|//hypothetical protein OsI_01277 [Oryza sativa Indica Group]
4339334	6.95825	0	gi|115464915|ref|NP_001056057.1|//Os05g0518300 [Oryza sativa Japonica Group]
4331487	6.9571	1.81e-33	gi|218192010|gb|EEC74437.1|//hypothetical protein OsI_09826 [Oryza sativa Indica Group]
9266316	6.9542	8.1e-13	gi|297723557|ref|NP_001174142.1|//Os04g0676800 [Oryza sativa Japonica Group];gi|222629770|gb|EEE61902.1|//hypothetical protein OsJ_16619 [Oryza sativa Japonica Group]
9268469	6.9542	5.16e-19	gi|297724135|ref|NP_001174431.1|//Os05g0424900 [Oryza sativa Japonica Group]
4351550	6.9542	6.45e-07	gi|77553712|gb|ABA96508.1|//hypothetical protein LOC_Os12g06130 [Oryza sativa Japonica Group]
4351742	6.94486	7.62e-38	gi|115487778|ref|NP_001066376.1|//Os12g0203200 [Oryza sativa Japonica Group]
4352168	6.94251	7.5e-05	gi|115488476|ref|NP_001066725.1|//Os12g0455000 [Oryza sativa Japonica Group]
4336343	6.93664	4.3e-67	gi|115459318|ref|NP_001053259.1|//Os04g0506800 [Oryza sativa Japonica Group]
4351146	6.93074	0	gi|115486675|ref|NP_001068481.1|//Os11g0687100 [Oryza sativa Japonica Group]
4342542	6.92481	1.51e-136	gi|115470847|ref|NP_001059022.1|//Os07g0176600 [Oryza sativa Japonica Group]
107278132	6.91886	9.77e-06	gi|937899258|dbj|BAS75238.1|//Os01g0850050, partial [Oryza sativa Japonica Group]
4328673	6.91118	5.81e-143	gi|222622398|gb|EEE56530.1|//hypothetical protein OsJ_05823 [Oryza sativa Japonica Group]
4348122	6.90795	0	gi|115481166|ref|NP_001064176.1|//Os10g0150700 [Oryza sativa Japonica Group]
9272463	6.90775	1.5e-68	gi|90399094|emb|CAJ86154.1|//H0413E07.7 [Oryza sativa Indica Group]
4328449	6.90689	3.15e-12	gi|115444509|ref|NP_001046034.1|//Os02g0172800 [Oryza sativa Japonica Group]
4340313	6.90689	3.27e-07	gi|55773790|dbj|BAD72573.1|//putative ethylene response factor 1 [Oryza sativa Japonica Group]
4331085	6.90288	1.01e-31	gi|115449411|ref|NP_001048460.1|//Os02g0808800 [Oryza sativa Japonica Group]
9269151	6.89659	0	gi|297723785|ref|NP_001174256.1|//Os05g0190300 [Oryza sativa Japonica Group]
4352582	6.89624	4.52e-226	gi|115489192|ref|NP_001067083.1|//Os12g0571100 [Oryza sativa Japonica Group]
4347154	6.89482	3.27e-07	gi|115479341|ref|NP_001063264.1|//Os09g0437400 [Oryza sativa Japonica Group]
9272103	6.89482	2.25e-21	gi|21740668|emb|CAD41131.1|//OSJNBa0084K20.9 [Oryza sativa Japonica Group]
4350443	6.88671	8.62e-100	gi|115485381|ref|NP_001067834.1|//Os11g0449600 [Oryza sativa Japonica Group]
4329813	6.8857	0	NA
4336765	6.88492	0	gi|115460104|ref|NP_001053652.1|//Os04g0581100 [Oryza sativa Japonica Group]
4329724	6.88264	1.93e-23	gi|115446813|ref|NP_001047186.1|//Os02g0570400 [Oryza sativa Japonica Group]
4343785	6.88264	9.23e-34	gi|115473129|ref|NP_001060163.1|//Os07g0592600 [Oryza sativa Japonica Group]
4351188	6.88264	2.81e-09	gi|115486755|ref|NP_001068521.1|//Os11g0701200 [Oryza sativa Japonica Group]
4341639	6.87155	0	gi|115469158|ref|NP_001058178.1|//Os06g0643500 [Oryza sativa Japonica Group]
4333708	6.87036	9.77e-06	gi|115454571|ref|NP_001050886.1|//Os03g0675600 [Oryza sativa Japonica Group]
4345492	6.87036	1.49e-37	gi|115476282|ref|NP_001061737.1|//Os08g0395800 [Oryza sativa Japonica Group]
4342376	6.87036	6.97e-71	gi|24059936|dbj|BAC21399.1|//unknown protein [Oryza sativa Japonica Group]
4338583	6.87036	2.16e-08	gi|115463505|ref|NP_001055352.1|//Os05g0370700 [Oryza sativa Japonica Group]
4350464	6.86728	5.2e-77	gi|77550719|gb|ABA93516.1|//expressed protein [Oryza sativa Japonica Group]
4330777	6.86561	1.4e-103	gi|115448775|ref|NP_001048167.1|//Os02g0756200 [Oryza sativa Japonica Group]
4331776	6.85798	9.77e-06	gi|115451023|ref|NP_001049112.1|//Os03g0171300 [Oryza sativa Japonica Group];gi|573923801|ref|XP_006649473.1|//PREDICTED: transcription factor bHLH135-like isoform X1 [Oryza brachyantha]
4342377	6.85685	1.8e-64	gi|218199074|gb|EEC81501.1|//hypothetical protein OsI_24859 [Oryza sativa Indica Group]
9271066	6.84549	6.45e-07	gi|125527573|gb|EAY75687.1|//hypothetical protein OsI_03595 [Oryza sativa Indica Group]
4347887	6.84057	0	gi|115480737|ref|NP_001063962.1|//Os09g0567500 [Oryza sativa Japonica Group]
4334399	6.83542	1.85e-97	gi|115455867|ref|NP_001051534.1|//Os03g0793800 [Oryza sativa Japonica Group]
4346988	6.83289	1.23e-11	gi|115479031|ref|NP_001063109.1|//Os09g0399800 [Oryza sativa Japonica Group]
4336342	6.83289	3.15e-12	gi|115459316|ref|NP_001053258.1|//Os04g0506300 [Oryza sativa Japonica Group]
107276155	6.82018	1.27e-06	gi|77551432|gb|ABA94229.1|//phospholipase A2, putative, expressed [Oryza sativa Japonica Group]
4342308	6.82018	3.14e-28	gi|28201307|dbj|BAC56815.1|//putative AP2/EREBP transcription factor [Oryza sativa Japonica Group]
4350216	6.82018	6.97e-132	gi|115484973|ref|NP_001067630.1|//Os11g0255300 [Oryza sativa Japonica Group]
4330051	6.81564	0	gi|115447427|ref|NP_001047493.1|//Os02g0629800 [Oryza sativa Japonica Group]
4327293	6.81427	8.49e-135	gi|514772501|ref|XP_004967511.1|//PREDICTED: caffeoylshikimate esterase-like [Setaria italica];gi|218188084|gb|EEC70511.1|//hypothetical protein OsI_01608 [Oryza sativa Indica Group]
4330227	6.81222	0	gi|115447743|ref|NP_001047651.1|//Os02g0662100 [Oryza sativa Japonica Group]
4339769	6.80735	4.11e-13	gi|573946627|ref|XP_006655646.1|//PREDICTED: protein YLS7-like [Oryza brachyantha]
107278630	6.80735	4.26e-08	gi|125552961|gb|EAY98670.1|//hypothetical protein OsI_20597 [Oryza sativa Indica Group]
107275355	6.80735	1.93e-05	gi|57900676|gb|AAW57801.1|//hypothetical protein [Oryza sativa Japonica Group]
4329655	6.80735	1.1e-08	gi|115446685|ref|NP_001047122.1|//Os02g0555300 [Oryza sativa Japonica Group]
4332309	6.80735	4.95e-06	gi|167017817|gb|ABZ04879.1|//putative chemocyanin precursor, partial [Oryza sativa Japonica Group]
4343845	6.80735	1.75e-57	gi|75133694|sp|Q6Z4G7.1|COBL6_ORYSJ//RecName: Full=COBRA-like protein 6; AltName: Full=Protein BRITTLE CULM1-like 7; Flags: Precursor
4336380	6.80305	8.4e-36	gi|125549002|gb|EAY94824.1|//hypothetical protein OsI_16614 [Oryza sativa Indica Group]
4342121	6.80305	1.12e-36	gi|115470066|ref|NP_001058632.1|//Os06g0726800 [Oryza sativa Japonica Group]
4344204	6.79413	0	gi|297607768|ref|NP_001060558.2|//Os07g0664300 [Oryza sativa Japonica Group]
4351486	6.79205	1.69e-176	gi|297612669|ref|NP_001066142.2|//Os12g0144600 [Oryza sativa Japonica Group]
4339626	6.79008	6.14e-28	gi|115465473|ref|NP_001056336.1|//Os05g0565100 [Oryza sativa Japonica Group]
4349113	6.78921	1.37e-252	gi|115482932|ref|NP_001065059.1|//Os10g0515900 [Oryza sativa Japonica Group]
4331102	6.78539	8.36e-128	gi|115449479|ref|NP_001048476.1|//Os02g0811800 [Oryza sativa Japonica Group];gi|297721677|ref|NP_001173201.1|//Os02g0811600 [Oryza sativa Japonica Group]
4334917	6.78255	2.18e-156	gi|115456836|ref|NP_001052018.1|//Os04g0107600 [Oryza sativa Japonica Group]
107280930	6.78136	5.55e-09	gi|218188607|gb|EEC71034.1|//hypothetical protein OsI_02746 [Oryza sativa Indica Group]
107281204	6.78136	7.5e-05	gi|37806222|dbj|BAC99724.1|//HGWP repeat containing protein-like [Oryza sativa Japonica Group]
4331665	6.78136	7.23e-10	gi|115450809|ref|NP_001049005.1|//Os03g0155300 [Oryza sativa Japonica Group]
107278081	6.78136	3.8e-05	gi|27552553|gb|AAO19376.1|//hypothetical protein [Oryza sativa Japonica Group]
4325275	6.78136	2.81e-09	gi|115439163|ref|NP_001043861.1|//Os01g0678800 [Oryza sativa Japonica Group]
4325743	6.77844	3.2e-127	gi|115442273|ref|NP_001045416.1|//Os01g0952000 [Oryza sativa Japonica Group]
4341906	6.77649	2.77e-215	gi|115469644|ref|NP_001058421.1|//Os06g0691200 [Oryza sativa Japonica Group]
4351103	6.77435	3.37e-276	gi|115486595|ref|NP_001068441.1|//Os11g0673200 [Oryza sativa Japonica Group]
4343628	6.77311	0	gi|115472833|ref|NP_001060015.1|//Os07g0565800 [Oryza sativa Japonica Group]
4341939	6.77259	7.62e-38	gi|937924369|dbj|BAS99286.1|//Os06g0695900, partial [Oryza sativa Japonica Group]
4331328	6.76818	3.53e-15	gi|115450181|ref|NP_001048691.1|//Os03g0107300 [Oryza sativa Japonica Group]
4328077	6.76818	1.01e-31	gi|937901602|dbj|BAS76656.1|//Os02g0116300, partial [Oryza sativa Japonica Group]
4339001	6.76818	3.53e-15	gi|937919467|dbj|BAS94385.1|//Os05g0458300 [Oryza sativa Japonica Group]
4338518	6.76818	1.27e-06	gi|115463385|ref|NP_001055292.1|//Os05g0355900 [Oryza sativa Japonica Group]
4333068	6.7677	0	gi|29788808|gb|AAP03354.1|//hypothetical protein [Oryza sativa Japonica Group]
4339951	6.76535	0	gi|937920975|dbj|BAS95892.1|//Os06g0121800 [Oryza sativa Japonica Group]
4333627	6.75489	1.66e-07	gi|41469188|gb|AAS07117.1|//hypothetical protein [Oryza sativa Japonica Group]
4351147	6.75363	0	gi|115486677|ref|NP_001068482.1|//Os11g0687200 [Oryza sativa Japonica Group]
4325372	6.75043	1.9e-237	gi|222618962|gb|EEE55094.1|//hypothetical protein OsJ_02842 [Oryza sativa Japonica Group]
4345964	6.74915	2.41e-182	gi|115477152|ref|NP_001062172.1|//Os08g0503000 [Oryza sativa Japonica Group]
4351315	6.74226	0	gi|115483839|ref|NP_001065581.1|//Os11g0115100 [Oryza sativa Japonica Group]
4326588	6.74147	3.53e-15	gi|937897323|dbj|BAS73303.1|//Os01g0631900 [Oryza sativa Japonica Group]
4335559	6.73827	0	gi|38346864|emb|CAE02214.2|//OSJNBb0002N06.4 [Oryza sativa Japonica Group]
4349885	6.73761	8.16e-86	gi|115484377|ref|NP_001065850.1|//Os11g0169200 [Oryza sativa Japonica Group]
4352118	6.73471	1.74e-26	gi|115488386|ref|NP_001066680.1|//Os12g0431700 [Oryza sativa Japonica Group]
4327387	6.73099	0	gi|115440953|ref|NP_001044756.1|//Os01g0839900 [Oryza sativa Japonica Group]
4333820	6.72943	5.17e-32	gi|115454783|ref|NP_001050992.1|//Os03g0700200 [Oryza sativa Japonica Group]
4348634	6.72918	0	gi|115482030|ref|NP_001064608.1|//Os10g0416800 [Oryza sativa Japonica Group]
4330147	6.72792	7.5e-05	gi|49387629|dbj|BAD25825.1|//hypothetical protein [Oryza sativa Japonica Group]
4341941	6.72451	4.72e-34	gi|53791846|dbj|BAD53912.1|//putative xyloglucan endotransglycosylase [Oryza sativa Japonica Group]
4352711	6.71699	5.64e-30	gi|77556981|gb|ABA99777.1|//pectinesterase inhibitor domain containing protein, expressed [Oryza sativa Japonica Group]
4351732	6.7144	0	gi|115487760|ref|NP_001066367.1|//Os12g0198700 [Oryza sativa Japonica Group]
4345513	6.70813	5.79e-141	gi|115476322|ref|NP_001061757.1|//Os08g0401500 [Oryza sativa Japonica Group]
4337839	6.70552	0	gi|937917415|dbj|BAS92333.1|//Os05g0153300 [Oryza sativa Japonica Group]
4349317	6.70044	2.61e-19	gi|937937040|dbj|BAT11954.1|//Os10g0550750 [Oryza sativa Japonica Group];gi|110289538|gb|ABG66240.1|//hypothetical protein LOC_Os10g40324 [Oryza sativa Japonica Group]
4327522	6.70044	2.63e-89	gi|115440799|ref|NP_001044679.1|//Os01g0827300 [Oryza sativa Japonica Group]
4333807	6.70044	1.93e-05	gi|115454759|ref|NP_001050980.1|//Os03g0697200 [Oryza sativa Japonica Group]
4339708	6.6908	2.33e-175	gi|222632674|gb|EEE64806.1|//hypothetical protein OsJ_19662 [Oryza sativa Japonica Group]
4348661	6.6865	9.77e-06	gi|78708664|gb|ABB47639.1|//expressed protein [Oryza sativa Japonica Group]
4342637	6.6865	1.86e-10	gi|125557558|gb|EAZ03094.1|//hypothetical protein OsI_25238 [Oryza sativa Indica Group]
107276553	6.6865	1.6e-12	gi|937934488|dbj|BAT09403.1|//Os09g0560850 [Oryza sativa Japonica Group]
4331117	6.68026	0	gi|115449537|ref|NP_001048490.1|//Os02g0814200 [Oryza sativa Japonica Group]
4350728	6.67901	7.92e-214	gi|115485907|ref|NP_001068097.1|//Os11g0558300 [Oryza sativa Japonica Group]
4325539	6.67243	3.27e-07	gi|115435216|ref|NP_001042366.1|//Os01g0210300 [Oryza sativa Japonica Group]
4336348	6.66479	0	gi|115459328|ref|NP_001053264.1|//Os04g0507700 [Oryza sativa Japonica Group]
4352117	6.65821	1.23e-34	gi|115488384|ref|NP_001066679.1|//Os12g0431300 [Oryza sativa Japonica Group]
4333521	6.65821	2.71e-14	gi|115454245|ref|NP_001050723.1|//Os03g0636700 [Oryza sativa Japonica Group]
4334473	6.64386	1.59e-85	gi|115456013|ref|NP_001051607.1|//Os03g0803100 [Oryza sativa Japonica Group]
4349331	6.63904	1.35e-39	gi|115483328|ref|NP_001065334.1|//Os10g0552800 [Oryza sativa Japonica Group]
4326465	6.63517	1.01e-62	gi|115433976|ref|NP_001041746.1|//Os01g0102000 [Oryza sativa Japonica Group]
4348044	6.63421	4.62e-75	gi|222612393|gb|EEE50525.1|//hypothetical protein OsJ_30624 [Oryza sativa Japonica Group]
4347520	6.63421	2e-306	gi|115480045|ref|NP_001063616.1|//Os09g0507500 [Oryza sativa Japonica Group]
4327462	6.62936	1.1e-08	gi|115440909|ref|NP_001044734.1|//Os01g0836900 [Oryza sativa Japonica Group]
107277031	6.62936	2.16e-08	gi|125597605|gb|EAZ37385.1|//hypothetical protein OsJ_21723 [Oryza sativa Japonica Group]
4341274	6.61942	0	gi|115468490|ref|NP_001057844.1|//Os06g0553200 [Oryza sativa Japonica Group]
107277492	6.61471	2.51e-06	gi|49388026|dbj|BAD25142.1|//hypothetical protein [Oryza sativa Japonica Group]
4350051	6.6119	0	gi|77549230|gb|ABA92027.1|//Peroxidase 43 precursor, putative, expressed [Oryza sativa Japonica Group]
107279745	6.59991	0.000147993	gi|77555563|gb|ABA98359.1|//hypothetical protein LOC_Os12g27020 [Oryza sativa Japonica Group]
4326893	6.59991	6.97e-15	gi|115440131|ref|NP_001044345.1|//Os01g0764800 [Oryza sativa Japonica Group]
4326397	6.59991	2.72e-23	gi|115442527|ref|NP_001045543.1|//Os01g0972900 [Oryza sativa Japonica Group]
4348710	6.59589	6.88e-165	gi|115482168|ref|NP_001064677.1|//Os10g0437500 [Oryza sativa Japonica Group]
4340079	6.58654	2.42e-166	gi|222634930|gb|EEE65062.1|//hypothetical protein OsJ_20076 [Oryza sativa Japonica Group];gi|5803249|dbj|BAA83559.1|//putative early nodulin [Oryza sativa Japonica Group]
4341304	6.58496	1.43e-09	gi|115468542|ref|NP_001057870.1|//Os06g0560700 [Oryza sativa Japonica Group]
107280052	6.58496	5.17e-32	gi|32455218|gb|AAP83323.1|//putative AP2 domain-containing protein [Oryza sativa Japonica Group]
4345295	6.58496	6.22e-12	gi|297599413|ref|NP_001047118.2|//Os02g0554400 [Oryza sativa Japonica Group]
4333284	6.58496	1.6e-12	gi|115453833|ref|NP_001050517.1|//Os03g0570100 [Oryza sativa Japonica Group]
4332723	6.57851	1.16e-107	gi|115452805|ref|NP_001050003.1|//Os03g0329200 [Oryza sativa Japonica Group]
4346052	6.56894	0	gi|115477318|ref|NP_001062255.1|//Os08g0518900 [Oryza sativa Japonica Group]
4342941	6.55813	5.83e-52	gi|115471577|ref|NP_001059387.1|//Os07g0287400 [Oryza sativa Japonica Group]
4331118	6.55357	2.76e-54	gi|115449541|ref|NP_001048491.1|//Os02g0814300 [Oryza sativa Japonica Group]
4345812	6.54938	0	gi|115476854|ref|NP_001062023.1|//Os08g0473600 [Oryza sativa Japonica Group]
4332400	6.54689	2.53e-25	gi|115452197|ref|NP_001049699.1|//Os03g0273200 [Oryza sativa Japonica Group]
4344362	6.54689	1.2e-58	gi|115474219|ref|NP_001060708.1|//Os07g0689800 [Oryza sativa Japonica Group]
107276317	6.53916	4.26e-08	gi|38345639|emb|CAE01869.2|//OSJNBb0028M18.2 [Oryza sativa Japonica Group]
9271186	6.53916	2.42e-11	gi|77553820|gb|ABA96616.1|//aldehyde dehydrogenase family protein, expressed [Oryza sativa Japonica Group]
4326963	6.53916	3.67e-10	gi|297598234|ref|NP_001045276.2|//Os01g0928400 [Oryza sativa Japonica Group]
4330527	6.53916	6.45e-07	gi|115448301|ref|NP_001047930.1|//Os02g0717200 [Oryza sativa Japonica Group]
4347823	6.53398	5.64e-30	gi|115480615|ref|NP_001063901.1|//Os09g0556800 [Oryza sativa Japonica Group]
4336042	6.53027	7.81e-173	gi|115458764|ref|NP_001052982.1|//Os04g0459000 [Oryza sativa Japonica Group]
4324244	6.52356	7.56e-31	gi|20804599|dbj|BAB92290.1|//RING zinc finger protein-like [Oryza sativa Japonica Group]
4324351	6.52356	4.95e-06	gi|115441811|ref|NP_001045185.1|//Os01g0915200 [Oryza sativa Japonica Group]
4331778	6.52356	9.77e-06	gi|115451027|ref|NP_001049114.1|//Os03g0171700 [Oryza sativa Japonica Group]
4350584	6.5186	6e-104	gi|77551088|gb|ABA93885.1|//BRASSINOSTEROID INSENSITIVE 1-associated receptor kinase 1 precursor, putative, expressed [Oryza sativa Japonica Group]
4352302	6.51307	3.66e-24	gi|115488716|ref|NP_001066845.1|//Os12g0507400 [Oryza sativa Japonica Group]
4343600	6.51096	5.83e-52	gi|34393373|dbj|BAC83382.1|//putative organic cation transporter [Oryza sativa Japonica Group]
107277481	6.51075	0	gi|46394384|tpg|DAA05130.1|//TPA_inf: WRKY transcription factor 65 [Oryza sativa (indica cultivar-group)] [Oryza sativa Indica Group]
4329764	6.50779	2.01e-22	gi|50725260|dbj|BAD34262.1|//putative glucosyltransferase-10 [Oryza sativa Japonica Group]
4339066	6.50779	2.71e-14	gi|115464407|ref|NP_001055803.1|//Os05g0469600 [Oryza sativa Japonica Group]
4338443	6.50779	0.000291944	gi|115463243|ref|NP_001055221.1|//Os05g0331800 [Oryza sativa Japonica Group]
4324917	6.50779	1.27e-06	gi|57899790|dbj|BAD87535.1|//ALM beta-like [Oryza sativa Japonica Group]
4330288	6.50779	4.11e-13	gi|937905197|dbj|BAS80251.1|//Os02g0673100, partial [Oryza sativa Japonica Group]
4325383	6.50779	4.78e-11	gi|20805204|dbj|BAB92872.1|//putative cytochrome P450 [Oryza sativa Japonica Group]
4348656	6.50326	2.06e-53	gi|115482070|ref|NP_001064628.1|//Os10g0422200 [Oryza sativa Japonica Group]
4350771	6.5025	9.62e-25	gi|297612073|ref|NP_001068140.2|//Os11g0577800 [Oryza sativa Japonica Group]
4348347	6.49985	2.34e-27	gi|115481564|ref|NP_001064375.1|//Os10g0337500 [Oryza sativa Japonica Group]
4329992	6.49185	1.65e-50	gi|115447323|ref|NP_001047441.1|//Os02g0617400 [Oryza sativa Japonica Group]
4351819	6.49185	2.16e-08	gi|77554026|gb|ABA96822.1|//NADP-dependent oxidoreductase P1, putative, expressed [Oryza sativa Japonica Group]
4330044	6.49185	8.23e-29	gi|115447415|ref|NP_001047487.1|//Os02g0628200 [Oryza sativa Japonica Group]
9269584	6.48897	0	gi|47847842|dbj|BAD21636.1|//leucine-rich repeat-like protein [Oryza sativa Japonica Group]
4340449	6.4865	1.61e-28	gi|115467014|ref|NP_001057106.1|//Os06g0209100 [Oryza sativa Japonica Group]
4351067	6.47978	2.16e-29	gi|115486535|ref|NP_001068411.1|//Os11g0661600 [Oryza sativa Japonica Group]
4344583	6.47573	7.81e-18	gi|937928771|dbj|BAT03687.1|//Os08g0129600, partial [Oryza sativa Japonica Group]
4349341	6.47342	8.7e-103	gi|664641650|dbj|BAP16240.1|//Os10g0554800 [Oryza sativa Indica Group]
4347540	6.47168	8.23e-29	gi|115480081|ref|NP_001063634.1|//Os09g0510500 [Oryza sativa Japonica Group]
4324844	6.47032	2.53e-25	gi|115441429|ref|NP_001044994.1|//Os01g0880800 [Oryza sativa Japonica Group]
4344165	6.46167	3.85e-194	gi|115473845|ref|NP_001060521.1|//Os07g0658600 [Oryza sativa Japonica Group]
107275698	6.45943	2.08e-13	gi|937912892|dbj|BAS87811.1|//Os04g0153000 [Oryza sativa Japonica Group]
4323927	6.45943	8.1e-13	gi|297597551|ref|NP_001044134.2|//Os01g0729400 [Oryza sativa Japonica Group]
107277369	6.45943	9.77e-06	gi|50252283|dbj|BAD28288.1|//hypothetical protein [Oryza sativa Japonica Group]
4351297	6.45834	2.21e-93	gi|115486962|ref|NP_001065968.1|//Os12g0111500 [Oryza sativa Japonica Group]
4347441	6.45185	0	gi|115479891|ref|NP_001063539.1|//Os09g0491100 [Oryza sativa Japonica Group]
4326149	6.45014	2.49e-148	gi|115434036|ref|NP_001041776.1|//Os01g0106400 [Oryza sativa Japonica Group]
4338820	6.4486	0	gi|115463949|ref|NP_001055574.1|//Os05g0419800 [Oryza sativa Japonica Group]
107278137	6.44294	1.27e-06	gi|937941243|dbj|BAT16155.1|//Os12g0182100 [Oryza sativa Japonica Group]
4336573	6.44294	1.1e-08	gi|115459750|ref|NP_001053475.1|//Os04g0547600 [Oryza sativa Japonica Group]
4344840	6.44294	9.77e-06	gi|115475123|ref|NP_001061158.1|//Os08g0189300 [Oryza sativa Japonica Group]
9270090	6.4411	8.46e-51	gi|297721305|ref|NP_001173015.1|//Os02g0542700 [Oryza sativa Japonica Group]
9268399	6.43945	1.89e-72	gi|297725195|ref|NP_001174961.1|//Os06g0683600 [Oryza sativa Japonica Group]
107275797	6.43463	9.62e-25	gi|75149121|sp|Q84Z01.1|CSLCA_ORYSJ//RecName: Full=Putative xyloglucan glycosyltransferase 10; AltName: Full=Cellulose synthase-like protein C10; AltName: Full=OsCslC10
4340380	6.43185	2.86e-97	gi|115466884|ref|NP_001057041.1|//Os06g0193200 [Oryza sativa Japonica Group]
4347916	6.42836	1.35e-118	gi|52076088|dbj|BAD46601.1|//putative dioxygenase [Oryza sativa Japonica Group]
107278307	6.4272	8.07e-96	gi|222616808|gb|EEE52940.1|//hypothetical protein OsJ_35572 [Oryza sativa Japonica Group]
4337726	6.42626	2.16e-08	gi|55700999|tpe|CAH69308.1|//TPA: class III peroxidase 66 [Oryza sativa Japonica Group]
107276826	6.42626	8.41e-08	gi|937895203|dbj|BAS71183.1|//Os01g0232200 [Oryza sativa Japonica Group]
4328835	6.42626	1.43e-09	gi|115445231|ref|NP_001046395.1|//Os02g0237100 [Oryza sativa Japonica Group]
4325349	6.42626	1.11e-68	gi|115434892|ref|NP_001042204.1|//Os01g0180000 [Oryza sativa Japonica Group]
4333062	6.42573	0	gi|115453437|ref|NP_001050319.1|//Os03g0401300 [Oryza sativa Japonica Group]
4352581	6.42096	3.46e-48	gi|77556864|gb|ABA99660.1|//Metallothionein-like protein 1, putative, expressed [Oryza sativa Japonica Group]
4340566	6.42066	1.49e-21	gi|297605441|ref|NP_001057215.2|//Os06g0229400 [Oryza sativa Japonica Group]
4330250	6.41906	2.34e-239	gi|115447789|ref|NP_001047674.1|//Os02g0666500 [Oryza sativa Japonica Group]
4328920	6.4172	4.17e-121	gi|115445377|ref|NP_001046468.1|//Os02g0256100 [Oryza sativa Japonica Group]
4348574	6.40939	4.78e-11	gi|115481918|ref|NP_001064552.1|//Os10g0403000 [Oryza sativa Japonica Group]
9271302	6.40939	2.08e-13	gi|937926247|dbj|BAT01164.1|//Os07g0418100, partial [Oryza sativa Japonica Group]
4348444	6.40939	1.93e-05	gi|115481680|ref|NP_001064433.1|//Os10g0360900, partial [Oryza sativa Japonica Group]
107278005	6.40939	7.5e-05	gi|42408644|dbj|BAD09865.1|//bHLH protein family-like [Oryza sativa Japonica Group]
4334431	6.40038	1.57e-95	gi|75233435|sp|Q7Y1H8.1|IAA14_ORYSJ//RecName: Full=Auxin-responsive protein IAA14; AltName: Full=Indoleacetic acid-induced protein 14
9266166	6.39232	7.5e-05	gi|297720025|ref|NP_001172374.1|//Os01g0512700 [Oryza sativa Japonica Group]
4341729	6.39232	8.41e-08	gi|115469324|ref|NP_001058261.1|//Os06g0659100 [Oryza sativa Japonica Group]
4332608	6.38658	5.6e-44	gi|108707744|gb|ABF95539.1|//Nicotianamine synthase 1, putative, expressed [Oryza sativa Japonica Group]
4327911	6.38313	2.28e-94	gi|115436024|ref|NP_001042770.1|//Os01g0284500 [Oryza sativa Japonica Group]
4346882	6.37504	2.16e-08	gi|115478835|ref|NP_001063011.1|//Os09g0368500 [Oryza sativa Japonica Group]
9266468	6.37504	1.27e-06	gi|297724309|ref|NP_001174518.1|//Os05g0554601 [Oryza sativa Japonica Group]
4345070	6.37504	3.27e-07	gi|115475539|ref|NP_001061366.1|//Os08g0248700 [Oryza sativa Japonica Group]
4349345	6.37504	1.43e-09	gi|115483354|ref|NP_001065347.1|//Os10g0555300 [Oryza sativa Japonica Group]
4339004	6.37094	2.38e-179	gi|115464295|ref|NP_001055747.1|//Os05g0458600 [Oryza sativa Japonica Group]
4335723	6.37006	1.88e-24	gi|125548138|gb|EAY93960.1|//hypothetical protein OsI_15738 [Oryza sativa Indica Group]
4342041	6.36821	3.41e-208	gi|125556725|gb|EAZ02331.1|//hypothetical protein OsI_24434 [Oryza sativa Indica Group]
4346257	6.36807	7.49e-155	gi|937931673|dbj|BAT06589.1|//Os08g0551200 [Oryza sativa Japonica Group]
4326054	6.35832	2.18e-162	gi|222619853|gb|EEE55985.1|//hypothetical protein OsJ_04727 [Oryza sativa Japonica Group]
9269304	6.35755	4.57e-27	gi|297719919|ref|NP_001172321.1|//Os01g0343100 [Oryza sativa Japonica Group]
4346819	6.35755	1.79e-15	gi|50252429|dbj|BAD28584.1|//serine/threonine-specific receptor protein kinase-like [Oryza sativa Japonica Group]
4350054	6.35462	4.67e-49	gi|75339814|sp|Q4R1E8.1|ADH2_ORYSI//RecName: Full=Alcohol dehydrogenase 2
9271581	6.35403	1.04e-79	gi|108862372|gb|ABA96334.2|//WW domain containing protein, expressed [Oryza sativa Japonica Group]
4335562	6.35298	3.94e-243	gi|115457882|ref|NP_001052541.1|//Os04g0354600 [Oryza sativa Japonica Group]
4336616	6.34294	2.44e-92	gi|297603143|ref|NP_001053513.2|//Os04g0554800 [Oryza sativa Japonica Group]
9269875	6.33985	1.86e-10	gi|150383842|sp|Q0IQU1.2|LAC22_ORYSJ//RecName: Full=Laccase-22; AltName: Full=Benzenediol:oxygen oxidoreductase 22; AltName: Full=Diphenol oxidase 22; AltName: Full=Urishiol oxidase 22; Flags: Precursor
107276962	6.33985	1.1e-08	gi|62701948|gb|AAX93021.1|//hypothetical protein LOC_Os11g07090 [Oryza sativa Japonica Group]
4328852	6.33985	7.23e-10	gi|115445261|ref|NP_001046410.1|//Os02g0242900 [Oryza sativa Japonica Group]
4326145	6.32885	1.72e-65	gi|115434096|ref|NP_001041806.1|//Os01g0111600 [Oryza sativa Japonica Group]
4348198	6.32693	7.93e-134	gi|110288693|gb|AAP52418.2|//TB2/DP1, HVA22 family protein, expressed [Oryza sativa Japonica Group];gi|110288694|gb|ABG65940.1|//TB2/DP1, HVA22 family protein, expressed [Oryza sativa Japonica Group]
4346153	6.32643	3.31e-199	gi|115477517|ref|NP_001062354.1|//Os08g0535200 [Oryza sativa Japonica Group]
4332097	6.3245	1.11e-68	gi|115451625|ref|NP_001049413.1|//Os03g0221500 [Oryza sativa Japonica Group]
4335846	6.32193	1.66e-07	gi|115458398|ref|NP_001052799.1|//Os04g0423800 [Oryza sativa Japonica Group]
107275660	6.32193	3.8e-05	gi|937930887|dbj|BAT05803.1|//Os08g0466800 [Oryza sativa Japonica Group]
9266945	6.32193	2.42e-11	gi|38344777|emb|CAE01503.2|//OSJNBb0026L04.8 [Oryza sativa Japonica Group];gi|222628617|gb|EEE60749.1|//hypothetical protein OsJ_14300 [Oryza sativa Japonica Group]
4350805	6.3147	5.88e-114	gi|937939735|dbj|BAT14648.1|//Os11g0587300 [Oryza sativa Japonica Group]
4342317	6.31439	1.32e-47	gi|937924997|dbj|BAS99913.1|//Os07g0129200, partial [Oryza sativa Japonica Group]
4325628	6.30639	5.33e-80	gi|125589195|gb|EAZ29545.1|//hypothetical protein OsJ_13620 [Oryza sativa Japonica Group]
9268262	6.30378	4.95e-06	gi|218195983|gb|EEC78410.1|//hypothetical protein OsI_18210 [Oryza sativa Indica Group]
4342594	6.30378	1.88e-24	gi|297606836|ref|NP_001059070.2|//Os07g0186200 [Oryza sativa Japonica Group]
9267998	6.30378	2.51e-06	gi|297729377|ref|NP_001177052.1|//Os12g0604500 [Oryza sativa Japonica Group]
4345285	6.30378	3.67e-10	gi|115475920|ref|NP_001061556.1|//Os08g0327200 [Oryza sativa Japonica Group]
4326549	6.30378	8.1e-20	gi|115439873|ref|NP_001044216.1|//Os01g0743200 [Oryza sativa Japonica Group]
4333871	6.30012	7.63e-22	gi|115454885|ref|NP_001051043.1|//Os03g0709100 [Oryza sativa Japonica Group]
9266367	6.29589	0	gi|297728453|ref|NP_001176590.1|//Os11g0549620 [Oryza sativa Japonica Group]
4332166	6.2912	2.29e-291	gi|115451751|ref|NP_001049476.1|//Os03g0233900 [Oryza sativa Japonica Group]
4332423	6.28951	5.01e-47	gi|125543323|gb|EAY89462.1|//hypothetical protein OsI_10995 [Oryza sativa Indica Group]
4325570	6.28848	3.35e-65	gi|937895020|dbj|BAS71000.1|//Os01g0212700, partial [Oryza sativa Japonica Group]
107275533	6.2854	2.51e-06	gi|75134693|sp|Q6Z9R8.1|HFB4A_ORYSJ//RecName: Full=Putative heat stress transcription factor B-4a; AltName: Full=Heat stress transcription factor 20; Short=OsHsf-20
107280772	6.2854	7.5e-05	NA
4328653	6.27745	5.74e-68	gi|937902468|dbj|BAS77522.1|//Os02g0202000, partial [Oryza sativa Japonica Group]
9266163	6.26849	2.68e-146	gi|115478751|ref|NP_001062969.1|//Os09g0356800 [Oryza sativa Japonica Group]
107275990	6.26679	3.67e-10	gi|25553701|dbj|BAC24945.1|//putative cytochrome P450 monooxygenase [Oryza sativa Japonica Group]
4327436	6.26679	4.26e-08	gi|115440849|ref|NP_001044704.1|//Os01g0832100 [Oryza sativa Japonica Group]
9272513	6.26679	2.51e-06	gi|297728881|ref|NP_001176804.1|//Os12g0160200 [Oryza sativa Japonica Group]
4339870	6.26679	1.66e-07	gi|937920840|dbj|BAS95757.1|//Os06g0107000, partial [Oryza sativa Japonica Group]
4348853	6.25927	0	gi|115482436|ref|NP_001064811.1|//Os10g0467800 [Oryza sativa Japonica Group]
9267153	6.25767	0	gi|297722751|ref|NP_001173739.1|//Os04g0115700 [Oryza sativa Japonica Group];gi|937932098|dbj|BAT07013.1|//Os09g0246300, partial [Oryza sativa Japonica Group]
4339678	6.25739	1.49e-21	gi|218197311|gb|EEC79738.1|//hypothetical protein OsI_21078 [Oryza sativa Indica Group]
4327090	6.25224	3.64e-127	gi|115435168|ref|NP_001042342.1|//Os01g0205900 [Oryza sativa Japonica Group]
4340218	6.24793	2.51e-06	gi|115466584|ref|NP_001056891.1|//Os06g0162800 [Oryza sativa Japonica Group]
107278739	6.24793	9.77e-06	gi|573946349|ref|XP_006655508.1|//PREDICTED: probable WRKY transcription factor 24-like [Oryza brachyantha]
4350282	6.24793	7.23e-10	gi|115485101|ref|NP_001067694.1|//Os11g0282700 [Oryza sativa Japonica Group]
4327218	6.24793	4.95e-06	gi|115435660|ref|NP_001042588.1|//Os01g0249100 [Oryza sativa Japonica Group]
4330615	6.24793	1.15e-151	gi|115448467|ref|NP_001048013.1|//Os02g0730400 [Oryza sativa Japonica Group]
9271230	6.24728	0	gi|297719583|ref|NP_001172153.1|//Os01g0124400 [Oryza sativa Japonica Group]
4334798	6.24493	1.72e-65	gi|115456619|ref|NP_001051910.1|//Os03g0850900 [Oryza sativa Japonica Group]
4337646	6.24079	2.3e-40	gi|115461783|ref|NP_001054491.1|//Os05g0120300 [Oryza sativa Japonica Group]
4336971	6.23522	7.24e-46	gi|115460502|ref|NP_001053851.1|//Os04g0613000 [Oryza sativa Japonica Group]
4332923	6.23251	7.56e-144	gi|115453173|ref|NP_001050187.1|//Os03g0368300 [Oryza sativa Japonica Group]
4349213	6.22882	6.45e-07	gi|115483104|ref|NP_001065145.1|//Os10g0532000 [Oryza sativa Japonica Group]
4330140	6.22882	2.16e-08	gi|115486517|ref|NP_001068402.1|//Os11g0660000 [Oryza sativa Japonica Group]
4326396	6.22882	1.1e-08	gi|115442525|ref|NP_001045542.1|//Os01g0972800 [Oryza sativa Japonica Group]
4336731	6.22882	4.26e-08	gi|75120352|sp|Q6AWX7.1|GRF12_ORYSJ//RecName: Full=Growth-regulating factor 12; Short=OsGRF12; AltName: Full=Transcription activator GRF12
4350217	6.22882	6.45e-07	gi|115484975|ref|NP_001067631.1|//Os11g0255500 [Oryza sativa Japonica Group]
4327046	6.22754	1.3e-128	gi|218189183|gb|EEC71610.1|//hypothetical protein OsI_04015 [Oryza sativa Indica Group]
4341102	6.22304	1.94e-61	gi|52076837|dbj|BAD45779.1|//hypothetical protein [Oryza sativa Japonica Group]
9271184	6.21594	7.73e-44	gi|34394505|dbj|BAC83793.1|//hypothetical protein [Oryza sativa Japonica Group]
4332763	6.21108	9.39e-64	gi|125543777|gb|EAY89916.1|//hypothetical protein OsI_11465 [Oryza sativa Indica Group]
4339709	6.20945	4.95e-06	gi|115465631|ref|NP_001056415.1|//Os05g0578900 [Oryza sativa Japonica Group]
4329459	6.20945	1.1e-20	gi|115446321|ref|NP_001046940.1|//Os02g0512000 [Oryza sativa Japonica Group]
9269273	6.20945	4.26e-08	gi|573917110|ref|XP_006646200.1|//PREDICTED: uncharacterized protein LOC102719639 [Oryza brachyantha]
4350820	6.20945	7.5e-05	gi|115486087|ref|NP_001068187.1|//Os11g0591800 [Oryza sativa Japonica Group]
107281249	6.20945	9.77e-06	gi|222635294|gb|EEE65426.1|//hypothetical protein OsJ_20782 [Oryza sativa Japonica Group]
4347766	6.20945	1.1e-20	gi|115480507|ref|NP_001063847.1|//Os09g0547100 [Oryza sativa Japonica Group]
4345582	6.2074	0	gi|115476432|ref|NP_001061812.1|//Os08g0417000 [Oryza sativa Japonica Group]
4328482	6.20457	1.1e-20	gi|297598687|ref|NP_001046066.2|//Os02g0177300 [Oryza sativa Japonica Group]
4336406	6.20071	1.04e-163	gi|116310211|emb|CAH67221.1|//OSIGBa0145M07.3 [Oryza sativa Indica Group]
4340084	6.19863	2.32e-229	gi|297605151|ref|NP_001056767.2|//Os06g0142300 [Oryza sativa Japonica Group]
4349648	6.19771	2.39e-111	gi|77548469|gb|ABA91266.1|//NAC domain transcription factor, putative, expressed [Oryza sativa Japonica Group]
4350308	6.19476	1.41e-45	gi|937938735|dbj|BAT13648.1|//Os11g0294400, partial [Oryza sativa Japonica Group]
4340691	6.19341	1.05e-283	gi|115467456|ref|NP_001057327.1|//Os06g0260500 [Oryza sativa Japonica Group]
4339394	6.18982	8.41e-08	gi|222632304|gb|EEE64436.1|//hypothetical protein OsJ_19281 [Oryza sativa Japonica Group]
4332020	6.18982	6.45e-15	gi|115451475|ref|NP_001049338.1|//Os03g0209800 [Oryza sativa Japonica Group];gi|218192311|gb|EEC74738.1|//hypothetical protein OsI_10476 [Oryza sativa Indica Group]
4343454	6.18475	1.49e-162	gi|297607359|ref|NP_001059852.2|//Os07g0531500 [Oryza sativa Japonica Group]
4343504	6.17991	5.64e-21	gi|115472603|ref|NP_001059900.1|//Os07g0541800 [Oryza sativa Japonica Group]
4343814	6.17437	7.78e-59	gi|222637400|gb|EEE67532.1|//hypothetical protein OsJ_25006 [Oryza sativa Japonica Group]
4326563	6.16993	1.66e-07	gi|20161546|dbj|BAB90468.1|//hypothetical protein [Oryza sativa Japonica Group]
4352236	6.16993	1.43e-09	gi|77555746|gb|ABA98542.1|//Protein kinase domain containing protein, expressed [Oryza sativa Japonica Group]
4341248	6.16993	2.51e-06	gi|53792942|dbj|BAD54117.1|//putative bacterial-induced peroxidase precursor [Oryza sativa Japonica Group]
4347346	6.16993	3.3e-39	gi|47848386|dbj|BAD22245.1|//putative blight-associated protein p12 precursor [Oryza sativa Japonica Group]
4325972	6.16993	4.95e-06	gi|115434320|ref|NP_001041918.1|//Os01g0129600 [Oryza sativa Japonica Group]
4336564	6.16993	7.5e-05	gi|115459734|ref|NP_001053467.1|//Os04g0545400 [Oryza sativa Japonica Group]
4337497	6.16838	8.81e-66	gi|115461504|ref|NP_001054352.1|//Os04g0690500 [Oryza sativa Japonica Group]
4332342	6.16457	1.22e-138	gi|937908473|dbj|BAS83393.1|//Os03g0264600, partial [Oryza sativa Japonica Group]
4342688	6.15482	1.58e-19	gi|115471105|ref|NP_001059151.1|//Os07g0206400 [Oryza sativa Japonica Group]
4332782	6.15361	6.71e-110	gi|115452917|ref|NP_001050059.1|//Os03g0339300 [Oryza sativa Japonica Group]
4345652	6.15214	2.89e-105	gi|115476556|ref|NP_001061874.1|//Os08g0433400 [Oryza sativa Japonica Group]
4338080	6.14975	1.25e-38	gi|115462605|ref|NP_001054902.1|//Os05g0207700 [Oryza sativa Japonica Group]
4335326	6.14975	2.71e-14	gi|115457462|ref|NP_001052331.1|//Os04g0261400 [Oryza sativa Japonica Group]
9268804	6.14975	7.5e-05	gi|573949885|ref|XP_006657240.1|//PREDICTED: auxin-induced protein 6B-like [Oryza brachyantha]
107275458	6.14975	0.000291944	gi|33146595|dbj|BAC79791.1|//putative AP2 domain containing protein RAP2.11 [Oryza sativa Japonica Group]
4343487	6.14602	0	gi|115472569|ref|NP_001059883.1|//Os07g0539100 [Oryza sativa Japonica Group]
4337274	6.14491	0	gi|115461070|ref|NP_001054135.1|//Os04g0659300 [Oryza sativa Japonica Group]
9270707	6.13955	9.77e-47	gi|937919217|dbj|BAS94135.1|//Os05g0428100 [Oryza sativa Japonica Group]
4333067	6.13772	0	gi|115453447|ref|NP_001050324.1|//Os03g0403400 [Oryza sativa Japonica Group]
4329531	6.1334	7.63e-22	gi|115446457|ref|NP_001047008.1|//Os02g0528100 [Oryza sativa Japonica Group]
107276357	6.12928	2.51e-06	gi|937920402|dbj|BAS95320.1|//Os05g0561100 [Oryza sativa Japonica Group]
4328630	6.12928	2.78e-32	gi|218190258|gb|EEC72685.1|//hypothetical protein OsI_06252 [Oryza sativa Indica Group]
4331303	6.12887	0	gi|115450135|ref|NP_001048668.1|//Os03g0103300 [Oryza sativa Japonica Group]
4345658	6.12786	4.49e-274	gi|75225129|sp|Q6YWK8.1|CSLAB_ORYSJ//RecName: Full=Probable mannan synthase 11; AltName: Full=Cellulose synthase-like protein A11; AltName: Full=OsCslA11
4330258	6.11894	1.18e-40	gi|115447805|ref|NP_001047682.1|//Os02g0667600 [Oryza sativa Japonica Group]
9267479	6.1181	0	gi|58531974|emb|CAE03616.3|//OSJNBb0003B01.7 [Oryza sativa Japonica Group]
4340083	6.11678	0	gi|297605149|ref|NP_001056766.2|//Os06g0142200 [Oryza sativa Japonica Group]
4325388	6.10852	1.42e-77	gi|115442345|ref|NP_001045452.1|//Os01g0958200 [Oryza sativa Japonica Group]
4351361	6.10852	2.08e-13	gi|115487078|ref|NP_001066026.1|//Os12g0121600 [Oryza sativa Japonica Group]
4326326	6.10373	0	gi|115439069|ref|NP_001043814.1|//Os01g0668100 [Oryza sativa Japonica Group]
4332757	6.0992	1.58e-128	gi|218192776|gb|EEC75203.1|//hypothetical protein OsI_11455 [Oryza sativa Indica Group]
4336470	6.09803	1.16e-18	gi|38346616|emb|CAD41196.2|//OSJNBa0074L08.7 [Oryza sativa Japonica Group]
4328745	6.09276	2.54e-98	gi|75134155|sp|Q6Z6K4.1|BGAL4_ORYSJ//RecName: Full=Beta-galactosidase 4; Short=Lactase 4; Flags: Precursor
4331532	6.08882	4.85e-243	gi|115450565|ref|NP_001048883.1|//Os03g0134900 [Oryza sativa Japonica Group]
4332503	6.08746	1.66e-07	gi|115452395|ref|NP_001049798.1|//Os03g0291200 [Oryza sativa Japonica Group]
4328593	6.08746	1.16e-18	gi|115444783|ref|NP_001046171.1|//Os02g0193600 [Oryza sativa Japonica Group]
4336800	6.08746	8.85e-16	gi|115460174|ref|NP_001053687.1|//Os04g0586700 [Oryza sativa Japonica Group]
4327302	6.08481	2.3e-40	gi|115435032|ref|NP_001042274.1|//Os01g0191800 [Oryza sativa Japonica Group];gi|67845865|dbj|BAE00022.1|//Aurora kinase [Oryza sativa Japonica Group]
4341466	6.08304	7.1e-127	gi|51090897|dbj|BAD35470.1|//putative ethylene response factor 1 [Oryza sativa Japonica Group]
4351194	6.07682	3.26e-54	gi|115486767|ref|NP_001068527.1|//Os11g0701800 [Oryza sativa Japonica Group]
4345306	6.07325	3.96e-76	gi|115475962|ref|NP_001061577.1|//Os08g0335600 [Oryza sativa Japonica Group]
4326776	6.07223	2.28e-55	gi|115435012|ref|NP_001042264.1|//Os01g0190400, partial [Oryza sativa Japonica Group];gi|222617898|gb|EEE54030.1|//hypothetical protein OsJ_00699 [Oryza sativa Japonica Group]
4326437	6.06916	2.56e-36	gi|115440309|ref|NP_001044434.1|//Os01g0779800 [Oryza sativa Japonica Group]
4335162	6.06609	3.04e-17	gi|297602250|ref|NP_001052238.2|//Os04g0205200 [Oryza sativa Japonica Group]
4346116	6.06609	2.16e-08	gi|115477443|ref|NP_001062317.1|//Os08g0529000 [Oryza sativa Japonica Group]
9271482	6.06609	5.96e-19	gi|937900379|dbj|BAS76359.1|//Os01g0963800, partial [Oryza sativa Japonica Group]
4330540	6.064	1.17e-186	gi|115448325|ref|NP_001047942.1|//Os02g0719000 [Oryza sativa Japonica Group]
4329582	6.06389	0	gi|115446549|ref|NP_001047054.1|//Os02g0538700 [Oryza sativa Japonica Group]
9271330	6.05783	1.05e-76	NA
107278411	6.05612	5.67e-75	gi|937922613|dbj|BAS97530.1|//Os06g0326200 [Oryza sativa Japonica Group]
4346187	6.04767	1.17e-186	gi|115477575|ref|NP_001062383.1|//Os08g0540400 [Oryza sativa Japonica Group]
4351276	6.04439	2.81e-09	gi|115486922|ref|NP_001065948.1|//Os12g0108000 [Oryza sativa Japonica Group]
4332584	6.04439	3.8e-05	gi|115452543|ref|NP_001049872.1|//Os03g0302800 [Oryza sativa Japonica Group]
4337353	6.04439	8.41e-08	gi|115461226|ref|NP_001054213.1|//Os04g0670500 [Oryza sativa Japonica Group]
4351386	6.04439	1.66e-07	gi|937940788|dbj|BAT15700.1|//Os12g0126300 [Oryza sativa Japonica Group]
4340010	6.04439	8.41e-08	gi|115466194|ref|NP_001056696.1|//Os06g0131500 [Oryza sativa Japonica Group]
4328903	6.04439	1.1e-08	gi|115445343|ref|NP_001046451.1|//Os02g0252400 [Oryza sativa Japonica Group]
4328928	6.03562	1.06e-59	gi|115445391|ref|NP_001046475.1|//Os02g0258300 [Oryza sativa Japonica Group]
4338873	6.02514	4.24e-91	gi|115464041|ref|NP_001055620.1|//Os05g0429700 [Oryza sativa Japonica Group]
4328555	6.02237	2.35e-16	gi|115444711|ref|NP_001046135.1|//Os02g0188500 [Oryza sativa Japonica Group]
4348650	6.02237	2.81e-09	gi|31432130|gb|AAP53800.1|//IQ calmodulin-binding motif family protein, expressed [Oryza sativa Japonica Group]
4344465	6.02237	4.95e-06	gi|115474417|ref|NP_001060805.1|//Os08g0108300 [Oryza sativa Japonica Group]
9266274	6.02237	2.14e-20	gi|297724431|ref|NP_001174579.1|//Os06g0124300 [Oryza sativa Japonica Group]
4350711	6.01866	8.72e-40	gi|115485875|ref|NP_001068081.1|//Os11g0551900 [Oryza sativa Japonica Group]
9272450	6.01681	5.64e-21	gi|55700947|tpe|CAH69282.1|//TPA: class III peroxidase 40 precursor [Oryza sativa Japonica Group]
4325381	6.01652	3.48e-250	gi|20805201|dbj|BAB92869.1|//putative receptor-like protein kinase [Oryza sativa Japonica Group]
9271702	6.00749	2.9e-21	gi|42407670|dbj|BAD08819.1|//putative transparent testa [Oryza sativa Japonica Group]
4334817	6.00562	5.96e-19	gi|115456657|ref|NP_001051929.1|//Os03g0853200 [Oryza sativa Japonica Group]
4342896	6	3.27e-07	gi|115471493|ref|NP_001059345.1|//Os07g0271500 [Oryza sativa Japonica Group]
4341340	6	8.41e-08	gi|115468608|ref|NP_001057903.1|//Os06g0568600 [Oryza sativa Japonica Group]
4338503	6	6.45e-07	gi|115463355|ref|NP_001055277.1|//Os05g0350900 [Oryza sativa Japonica Group]
4328881	6	3.27e-07	gi|297598918|ref|NP_001046439.2|//Os02g0249600 [Oryza sativa Japonica Group]
4328986	6	4.78e-11	gi|115445491|ref|NP_001046525.1|//Os02g0272300 [Oryza sativa Japonica Group]
4338740	6	8.41e-08	gi|115463795|ref|NP_001055497.1|//Os05g0403300 [Oryza sativa Japonica Group]
4347773	5.99218	5.35e-138	gi|115480519|ref|NP_001063853.1|//Os09g0548200 [Oryza sativa Japonica Group]
4346238	5.98489	1.03e-22	gi|42407546|dbj|BAD10751.1|//putative Myb13 protein [Oryza sativa Japonica Group]
4340016	5.978	4.76e-257	gi|28190669|gb|AAO33147.1|//unknown [Oryza sativa Japonica Group]
9268171	5.97728	1.66e-07	gi|297720369|ref|NP_001172546.1|//Os01g0723500 [Oryza sativa Japonica Group]
4334946	5.97728	3.21e-17	gi|38344104|emb|CAE01711.2|//OSJNBb0050O03.1 [Oryza sativa Japonica Group]
4334758	5.97728	7.61e-137	gi|125546413|gb|EAY92552.1|//hypothetical protein OsI_14292 [Oryza sativa Indica Group]
4350385	5.97728	2.16e-08	gi|125534203|gb|EAY80751.1|//hypothetical protein OsI_35928 [Oryza sativa Indica Group]
4346689	5.97728	3.53e-15	gi|115478484|ref|NP_001062837.1|//Os09g0311600 [Oryza sativa Japonica Group]
4325488	5.97728	3.8e-05	gi|115440145|ref|NP_001044352.1|//Os01g0765600 [Oryza sativa Japonica Group]
4348107	5.97269	3.3e-39	gi|115481136|ref|NP_001064161.1|//Os10g0147400 [Oryza sativa Japonica Group]
4335072	5.97236	8.62e-55	gi|218194440|gb|EEC76867.1|//hypothetical protein OsI_15057 [Oryza sativa Indica Group]
4334606	5.96879	6.49e-258	gi|115456261|ref|NP_001051731.1|//Os03g0822000 [Oryza sativa Japonica Group]
4336565	5.9597	7.19e-120	gi|115459736|ref|NP_001053468.1|//Os04g0545600 [Oryza sativa Japonica Group]
4336437	5.95884	2.67e-34	gi|116310942|emb|CAH67879.1|//OSIGBa0153E02-OSIGBa0093I20.8 [Oryza sativa Indica Group]
4326968	5.9542	6.24e-17	gi|55700895|tpe|CAH69257.1|//TPA: class III peroxidase 14 precursor [Oryza sativa Japonica Group]
107280162	5.9542	0.000291944	NA
4347345	5.9542	2.81e-09	gi|115479707|ref|NP_001063447.1|//Os09g0472200 [Oryza sativa Japonica Group]
4325796	5.9542	0.000291944	gi|297596032|ref|NP_001041931.2|//Os01g0132200 [Oryza sativa Japonica Group]
4349568	5.94837	8.72e-40	gi|115483777|ref|NP_001065550.1|//Os11g0109000 [Oryza sativa Japonica Group]
107278712	5.94837	9.43e-51	gi|218192553|gb|EEC74980.1|//hypothetical protein OsI_11022 [Oryza sativa Indica Group]
4346322	5.94251	4.58e-70	gi|115477823|ref|NP_001062507.1|//Os08g0560300 [Oryza sativa Japonica Group]
4340816	5.94251	6.8e-67	gi|115467692|ref|NP_001057445.1|//Os06g0299100 [Oryza sativa Japonica Group]
4338023	5.94106	0	gi|115462497|ref|NP_001054848.1|//Os05g0190500 [Oryza sativa Japonica Group]
107278796	5.9386	1.73e-69	gi|49387647|dbj|BAD25841.1|//hypothetical protein [Oryza sativa Japonica Group]
107281359	5.93074	1.93e-05	gi|77550953|gb|ABA93750.1|//transposon protein, putative, unclassified [Oryza sativa Japonica Group]
4336609	5.93074	4.25e-133	gi|38345478|emb|CAD41229.2|//OSJNBa0010H02.16 [Oryza sativa Japonica Group]
4351962	5.93074	2.67e-34	gi|222630745|gb|EEE62877.1|//hypothetical protein OsJ_17680 [Oryza sativa Japonica Group]
4334181	5.93074	1.25e-14	gi|115455479|ref|NP_001051340.1|//Os03g0759700 [Oryza sativa Japonica Group]
107276638	5.93074	4.95e-06	gi|937897249|dbj|BAS73229.1|//Os01g0623000 [Oryza sativa Japonica Group]
4346335	5.92233	0	gi|115477849|ref|NP_001062520.1|//Os08g0562500 [Oryza sativa Japonica Group]
4336727	5.91767	2.15e-242	gi|115460028|ref|NP_001053614.1|//Os04g0573300 [Oryza sativa Japonica Group]
4326993	5.91488	3.07e-19	gi|115436274|ref|NP_001042895.1|//Os01g0323100 [Oryza sativa Japonica Group]
4325750	5.91488	4.16e-20	gi|115442289|ref|NP_001045424.1|//Os01g0952800 [Oryza sativa Japonica Group];gi|15528806|dbj|BAB64701.1|//bHLH transcription factor-like [Oryza sativa Japonica Group]
4348119	5.91472	0	gi|115481160|ref|NP_001064173.1|//Os10g0150300 [Oryza sativa Japonica Group]
9268308	5.91152	0	gi|297602063|ref|NP_001052040.2|//Os04g0115200 [Oryza sativa Japonica Group]
4343779	5.91126	7.08e-35	gi|115473119|ref|NP_001060158.1|//Os07g0591700 [Oryza sativa Japonica Group]
4325571	5.90689	0.000291944	gi|222629327|gb|EEE61459.1|//hypothetical protein OsJ_15709 [Oryza sativa Japonica Group]
107280629	5.90689	1.93e-05	gi|222628667|gb|EEE60799.1|//hypothetical protein OsJ_14395 [Oryza sativa Japonica Group]
4332233	5.90689	0.000147993	gi|115451875|ref|NP_001049538.1|//Os03g0245300 [Oryza sativa Japonica Group]
9268704	5.90689	8.41e-08	gi|297720193|ref|NP_001172458.1|//Os01g0608300, partial [Oryza sativa Japonica Group]
4329898	5.90689	2.51e-06	gi|115447149|ref|NP_001047354.1|//Os02g0602000 [Oryza sativa Japonica Group]
4327711	5.90689	5.55e-09	gi|5922617|dbj|BAA84618.1|//putative pectinesterase [Oryza sativa Japonica Group]
4352915	5.90689	1.34e-49	gi|218187322|gb|EEC69749.1|//hypothetical protein OsI_39283 [Oryza sativa Indica Group]
4326572	5.9047	9.43e-51	gi|55297584|dbj|BAD68930.1|//hydrolase-like [Oryza sativa Japonica Group]
4348632	5.89885	3.56e-84	gi|31432079|gb|AAP53764.1|//Fatty acid elongase, putative, expressed [Oryza sativa Japonica Group]
4340580	5.89724	3.36e-128	gi|115467256|ref|NP_001057227.1|//Os06g0232300 [Oryza sativa Japonica Group]
4340445	5.89563	2.22e-177	gi|51091201|dbj|BAD35894.1|//putative homeobox [Oryza sativa Japonica Group]
4341588	5.89546	1.29e-51	gi|115469062|ref|NP_001058130.1|//Os06g0633300 [Oryza sativa Japonica Group]
4334862	5.89178	1.04e-61	gi|31193902|gb|AAP44737.1|//unknown protein [Oryza sativa Japonica Group]
4328410	5.89077	8.51e-18	gi|115444435|ref|NP_001045997.1|//Os02g0165500 [Oryza sativa Japonica Group]
4351442	5.8893	3.69e-48	gi|115487222|ref|NP_001066098.1|//Os12g0135800, partial [Oryza sativa Japonica Group]
4352855	5.88839	1.97e-99	gi|115489694|ref|NP_001067334.1|//Os12g0629700 [Oryza sativa Japonica Group]
4338011	5.88753	1.05e-31	gi|115462473|ref|NP_001054836.1|//Os05g0187500 [Oryza sativa Japonica Group]
4340259	5.88366	1.39e-81	gi|115466656|ref|NP_001056927.1|//Os06g0168700 [Oryza sativa Japonica Group]
4348368	5.88264	1.16e-18	gi|115481600|ref|NP_001064393.1|//Os10g0344900 [Oryza sativa Japonica Group]
107276971	5.88264	0.000147993	gi|54290828|dbj|BAD61467.1|//hypothetical protein [Oryza sativa Japonica Group]
4329871	5.88264	8.51e-18	gi|115447095|ref|NP_001047327.1|//Os02g0597700 [Oryza sativa Japonica Group]
4325657	5.88264	8.41e-08	gi|115434968|ref|NP_001042242.1|//Os01g0185900 [Oryza sativa Japonica Group]
107280802	5.88264	1.93e-05	gi|13122418|dbj|BAB32899.1|//putative glycine-rich protein [Oryza sativa Japonica Group]
4336927	5.88264	8.41e-08	gi|32488888|emb|CAE03639.1|//OSJNBa0060N03.4 [Oryza sativa Japonica Group];gi|115460420|ref|NP_001053810.1|//Os04g0607600 [Oryza sativa Japonica Group]
4351572	5.88264	1.6e-12	gi|77553750|gb|ABA96546.1|//expressed protein [Oryza sativa Japonica Group]
107277021	5.88264	9.77e-06	gi|77551275|gb|ABA94072.1|//hypothetical protein LOC_Os11g32950 [Oryza sativa Japonica Group]
4330634	5.87774	5.05e-49	gi|937905718|dbj|BAS80772.1|//Os02g0732800 [Oryza sativa Japonica Group]
4325264	5.87583	1.5e-96	gi|115435278|ref|NP_001042397.1|//Os01g0216000 [Oryza sativa Japonica Group]
4342389	5.87447	6.45e-15	gi|297606726|ref|NP_001058881.2|//Os07g0144500 [Oryza sativa Japonica Group]
4332174	5.86359	9.52e-146	gi|115451763|ref|NP_001049482.1|//Os03g0234900 [Oryza sativa Japonica Group]
4331734	5.85798	9.77e-06	gi|115450941|ref|NP_001049071.1|//Os03g0165900 [Oryza sativa Japonica Group]
4343552	5.85798	2.42e-11	gi|115472693|ref|NP_001059945.1|//Os07g0551700 [Oryza sativa Japonica Group]
9267846	5.8527	2.02e-185	gi|125527577|gb|EAY75691.1|//hypothetical protein OsI_03598 [Oryza sativa Indica Group]
9266848	5.85244	1.83e-50	gi|222624096|gb|EEE58228.1|//hypothetical protein OsJ_09201 [Oryza sativa Japonica Group]
4331301	5.85031	2.67e-34	gi|115450131|ref|NP_001048666.1|//Os03g0103100 [Oryza sativa Japonica Group]
4337732	5.85019	3.13e-297	gi|115461949|ref|NP_001054574.1|//Os05g0135500 [Oryza sativa Japonica Group]
4324060	5.84871	1.06e-231	gi|54290196|dbj|BAD61084.1|//putative arabinogalactan protein [Oryza sativa Japonica Group]
4324241	5.84758	2.75e-62	gi|115439433|ref|NP_001043996.1|//Os01g0702700 [Oryza sativa Japonica Group]
4345148	5.84615	1.31e-125	gi|115475664|ref|NP_001061428.1|//Os08g0273300 [Oryza sativa Japonica Group]
4343726	5.84298	4.16e-20	gi|115473015|ref|NP_001060106.1|//Os07g0581700 [Oryza sativa Japonica Group]
4341867	5.8413	2.25e-18	gi|115469572|ref|NP_001058385.1|//Os06g0683000 [Oryza sativa Japonica Group]
4336938	5.83289	3.21e-17	gi|115460442|ref|NP_001053821.1|//Os04g0609300 [Oryza sativa Japonica Group]
4324188	5.83289	1.58e-19	gi|55773723|dbj|BAD72406.1|//transcription factor Pti6-like [Oryza sativa Japonica Group]
4350923	5.83289	9.77e-06	gi|115486271|ref|NP_001068279.1|//Os11g0615800 [Oryza sativa Japonica Group]
4336334	5.82293	0	gi|32488241|emb|CAE02949.1|//OSJNBa0014K14.21 [Oryza sativa Japonica Group]
4331774	5.82018	2.65e-261	gi|108706411|gb|ABF94206.1|//DNA-binding protein, putative, expressed [Oryza sativa Japonica Group]
4343490	5.81762	3.93e-31	gi|34394955|dbj|BAC84505.1|//putative beta-1,3-glucanase [Oryza sativa Japonica Group]
4344838	5.8125	3.33e-15	gi|115475119|ref|NP_001061156.1|//Os08g0189100 [Oryza sativa Japonica Group]
9266361	5.80735	2.51e-06	gi|218185034|gb|EEC67461.1|//hypothetical protein OsI_34688 [Oryza sativa Indica Group]
107277720	5.80735	3.8e-05	gi|46394362|tpg|DAA05119.1|//TPA_inf: WRKY transcription factor 54 [Oryza sativa (indica cultivar-group)] [Oryza sativa Indica Group]
4350807	5.80735	1.21e-16	gi|75328825|sp|Q8GU84.1|AB48G_ORYSJ//RecName: Full=ABC transporter G family member 48; Short=OsABCG48; AltName: Full=Pleiotropic drug resistance protein 3; Short=OsPDR3
4332715	5.80276	0	gi|24899397|gb|AAN64997.1|//Putative r40c1 protein - rice [Oryza sativa Japonica Group]
4345694	5.79627	2.12e-57	gi|125603564|gb|EAZ42889.1|//hypothetical protein OsJ_27483 [Oryza sativa Japonica Group]
4337886	5.79442	9.07e-14	gi|218196149|gb|EEC78576.1|//hypothetical protein OsI_18564 [Oryza sativa Indica Group]
4326005	5.79256	0	gi|125568857|gb|EAZ10372.1|//hypothetical protein OsJ_00208 [Oryza sativa Japonica Group]
4343358	5.79008	1.21e-16	gi|115472323|ref|NP_001059760.1|//Os07g0511100 [Oryza sativa Japonica Group]
4342336	5.78382	5.24e-121	gi|34393745|dbj|BAC83285.1|//unknown protein [Oryza sativa Japonica Group]
4337309	5.78136	1.38e-34	gi|297603514|ref|NP_001054169.2|//Os04g0664400 [Oryza sativa Japonica Group]
4324314	5.78136	7.23e-10	gi|239938830|sp|P37398.3|VIV_ORYSJ//RecName: Full=B3 domain-containing protein VP1; Short=OsVP1; AltName: Full=Protein viviparous homolog;gi|391885|dbj|BAA04066.1|//VP1 protein [Oryza sativa Japonica Group]
9266781	5.78136	2.51e-06	gi|53792832|dbj|BAD53865.1|//putative replication protein A2 [Oryza sativa Japonica Group]
107277144	5.78136	3.27e-07	gi|15289914|dbj|BAB63609.1|//putative nitrite transporter [Oryza sativa Japonica Group]
4336601	5.78136	1.05e-31	gi|297603135|ref|NP_001053501.2|//Os04g0552000 [Oryza sativa Japonica Group]
4349815	5.78136	6.45e-07	gi|937937833|dbj|BAT12746.1|//Os11g0154900 [Oryza sativa Japonica Group]
4345286	5.7761	4.91e-104	gi|218200957|gb|EEC83384.1|//hypothetical protein OsI_28799 [Oryza sativa Indica Group]
4346940	5.77479	5.39e-32	gi|218202083|gb|EEC84510.1|//hypothetical protein OsI_31206 [Oryza sativa Indica Group]
4339297	5.77083	4.19e-204	gi|125552963|gb|EAY98672.1|//hypothetical protein OsI_20600 [Oryza sativa Indica Group]
4329682	5.76818	3.33e-15	gi|218190984|gb|EEC73411.1|//hypothetical protein OsI_07670 [Oryza sativa Indica Group]
4331481	5.76818	4.19e-55	gi|115450467|ref|NP_001048834.1|//Os03g0127700 [Oryza sativa Japonica Group]
4334942	5.76724	2.18e-74	gi|297602063|ref|NP_001052040.2|//Os04g0115200 [Oryza sativa Japonica Group]
4349561	5.76216	1.09e-206	gi|115483763|ref|NP_001065543.1|//Os11g0107000 [Oryza sativa Japonica Group]
107276601	5.75489	3.8e-05	gi|937905906|dbj|BAS80960.1|//Os02g0752600 [Oryza sativa Japonica Group]
4326816	5.75489	5.53e-43	gi|115442031|ref|NP_001045295.1|//Os01g0931200 [Oryza sativa Japonica Group]
4351558	5.75489	5.55e-09	gi|108862225|gb|ABA96519.2|//hypothetical protein LOC_Os12g06230 [Oryza sativa Japonica Group]
4324732	5.74819	1.05e-31	gi|222619190|gb|EEE55322.1|//hypothetical protein OsJ_03322 [Oryza sativa Japonica Group]
4342310	5.74617	3.52e-193	gi|115470419|ref|NP_001058808.1|//Os07g0124900 [Oryza sativa Japonica Group]
9270927	5.74617	3.52e-193	gi|115470419|ref|NP_001058808.1|//Os07g0124900 [Oryza sativa Japonica Group]
107277316	5.74617	3.52e-193	gi|115470419|ref|NP_001058808.1|//Os07g0124900 [Oryza sativa Japonica Group]
4328951	5.74304	2.08e-116	gi|115445433|ref|NP_001046496.1|//Os02g0264800 [Oryza sativa Japonica Group]
4348769	5.74259	1.63e-132	gi|115482276|ref|NP_001064731.1|//Os10g0451900 [Oryza sativa Japonica Group]
4337128	5.73516	1.48e-30	NA
4333973	5.72792	1.21e-16	gi|108885278|sp|P46609.2|KNOS6_ORYSJ//RecName: Full=Homeobox protein knotted-1-like 6; AltName: Full=Homeobox protein OSH1; AltName: Full=Homeobox protein knotted-1-like 1; Short=Oskn1
4343503	5.72792	1.08e-29	gi|125600589|gb|EAZ40165.1|//hypothetical protein OsJ_24611 [Oryza sativa Japonica Group]
4325139	5.71793	4.13e-158	gi|115440013|ref|NP_001044286.1|//Os01g0756200 [Oryza sativa Japonica Group]
9270363	5.71699	9.07e-14	gi|125599289|gb|EAZ38865.1|//hypothetical protein OsJ_23282 [Oryza sativa Japonica Group]
4349565	5.71425	1.76e-52	gi|108863915|gb|ABG22331.1|//Leucine Rich Repeat family protein, expressed [Oryza sativa Japonica Group]
107277078	5.71228	5.69e-28	gi|937907121|dbj|BAS82041.1|//Os03g0122100 [Oryza sativa Japonica Group]
4333634	5.70973	0	gi|937910685|dbj|BAS85605.1|//Os03g0661600, partial [Oryza sativa Japonica Group]
4342040	5.7087	0	gi|53792641|dbj|BAD53655.1|//ripening-related protein-like [Oryza sativa Japonica Group]
4345589	5.7044	1.07e-42	gi|115476444|ref|NP_001061818.1|//Os08g0420600 [Oryza sativa Japonica Group]
4348578	5.70422	5.93e-111	gi|937935851|dbj|BAT10765.1|//Os10g0404900 [Oryza sativa Japonica Group]
4343574	5.70044	7.37e-33	gi|115472735|ref|NP_001059966.1|//Os07g0557200 [Oryza sativa Japonica Group]
4348245	5.70044	2.13e-27	gi|115481386|ref|NP_001064286.1|//Os10g0195000 [Oryza sativa Japonica Group]
4328726	5.70044	8.51e-18	gi|937914848|dbj|BAS89767.1|//Os04g0483450, partial [Oryza sativa Japonica Group];gi|115445027|ref|NP_001046293.1|//Os02g0216200 [Oryza sativa Japonica Group]
4344078	5.70044	2.17e-55	gi|115473679|ref|NP_001060438.1|//Os07g0642800 [Oryza sativa Japonica Group]
4346085	5.69987	3.79e-210	gi|297608863|ref|NP_001062287.2|//Os08g0524400 [Oryza sativa Japonica Group]
4340085	5.69889	0	gi|115466338|ref|NP_001056768.1|//Os06g0142400 [Oryza sativa Japonica Group]
4342320	5.69116	1.72e-15	gi|115470439|ref|NP_001058818.1|//Os07g0129700 [Oryza sativa Japonica Group]
9267442	5.69116	2.15e-36	gi|297721619|ref|NP_001173172.1|//Os02g0781900 [Oryza sativa Japonica Group]
9271209	5.69116	6.56e-13	gi|297725985|ref|NP_001175356.1|//Os08g0108500 [Oryza sativa Japonica Group]
4337184	5.6865	1.08e-29	gi|115460910|ref|NP_001054055.1|//Os04g0644100 [Oryza sativa Japonica Group]
107278609	5.68342	8.37e-248	gi|125556959|gb|EAZ02495.1|//hypothetical protein OsI_24601 [Oryza sativa Indica Group]
4333990	5.6787	1.09e-57	gi|408407695|sp|Q6AWY3.2|GRF6_ORYSJ//RecName: Full=Growth-regulating factor 6; Short=OsGRF6; AltName: Full=Transcription activator GRF6
4342502	5.67243	1.93e-05	gi|944085367|gb|KQK20719.1|//hypothetical protein BRADI_1g56266 [Brachypodium distachyon]
4336908	5.67243	0.000147993	gi|115460382|ref|NP_001053791.1|//Os04g0604900 [Oryza sativa Japonica Group]
4333187	5.67243	7.5e-05	gi|937909915|dbj|BAS84835.1|//Os03g0434800 [Oryza sativa Japonica Group]
9266624	5.67243	5.41e-230	gi|297727691|ref|NP_001176209.1|//Os10g0478000 [Oryza sativa Japonica Group]
4324797	5.67243	0.000291944	gi|937899399|dbj|BAS75379.1|//Os01g0865800 [Oryza sativa Japonica Group]
4338911	5.67243	7.5e-05	gi|115464117|ref|NP_001055658.1|//Os05g0438500 [Oryza sativa Japonica Group]
4350587	5.67243	1.27e-06	gi|115485651|ref|NP_001067969.1|//Os11g0514800 [Oryza sativa Japonica Group]
4348503	5.67243	4.95e-06	gi|115481782|ref|NP_001064484.1|//Os10g0379100 [Oryza sativa Japonica Group]
4340634	5.66993	0	gi|115467352|ref|NP_001057275.1|//Os06g0244700 [Oryza sativa Japonica Group]
4344063	5.66985	2.39e-53	gi|937927942|dbj|BAT02859.1|//Os07g0640900, partial [Oryza sativa Japonica Group]
4330612	5.66969	0	gi|115448461|ref|NP_001048010.1|//Os02g0730000 [Oryza sativa Japonica Group]
4330467	5.66297	6.56e-13	gi|19387256|gb|AAL87168.1|AF480496_22//putative hydrolase [Oryza sativa Japonica Group]
4333567	5.65867	2.6e-186	gi|115454331|ref|NP_001050766.1|//Os03g0646100 [Oryza sativa Japonica Group]
4352674	5.65821	1.23e-53	gi|222617388|gb|EEE53520.1|//hypothetical protein OsJ_36705 [Oryza sativa Japonica Group]
4343551	5.65821	2.25e-18	gi|75142434|sp|Q7XHV0.1|CSLF9_ORYSJ//RecName: Full=Probable mixed-linked glucan synthase 9; AltName: Full=1,3;1,4-beta-D-glucan synthase 9; AltName: Full=Cellulose synthase-like protein F9; AltName: Full=OsCslF9
4327164	5.65617	1.1e-38	gi|115438971|ref|NP_001043765.1|//Os01g0658700 [Oryza sativa Japonica Group]
4333736	5.65299	6.1e-270	gi|115454627|ref|NP_001050914.1|//Os03g0683800 [Oryza sativa Japonica Group]
9271477	5.6502	3.12e-109	gi|297724459|ref|NP_001174593.1|//Os06g0142350, partial [Oryza sativa Japonica Group]
4328428	5.64866	2.17e-55	gi|218190142|gb|EEC72569.1|//hypothetical protein OsI_06007 [Oryza sativa Indica Group]
4344618	5.64648	1.82e-82	gi|115474709|ref|NP_001060951.1|//Os08g0136700 [Oryza sativa Japonica Group]
9269736	5.64386	7.5e-05	gi|20330758|gb|AAM19121.1|AC103891_1//Putative peroxidase [Oryza sativa Japonica Group]
107281861	5.64386	7.23e-10	gi|77556406|gb|ABA99202.1|//transposon protein, putative, CACTA, En/Spm sub-class [Oryza sativa Japonica Group]
4348157	5.64386	6.53e-11	gi|115481228|ref|NP_001064207.1|//Os10g0161400 [Oryza sativa Japonica Group]
4347251	5.64193	1.2e-68	gi|115479525|ref|NP_001063356.1|//Os09g0455200 [Oryza sativa Japonica Group]
4351328	5.63904	7.91e-202	gi|77552845|gb|ABA95641.1|//WRKY DNA binding domain containing protein [Oryza sativa Japonica Group]
4352520	5.63524	0	gi|77556148|gb|ABA98944.1|//UDP-glucoronosyl and UDP-glucosyl transferase family protein, expressed [Oryza sativa Japonica Group]
4350442	5.63169	1e-304	gi|115485379|ref|NP_001067833.1|//Os11g0448700 [Oryza sativa Japonica Group]
4343276	5.62936	1.12e-23	gi|115472169|ref|NP_001059683.1|//Os07g0492100 [Oryza sativa Japonica Group]
4352785	5.62449	8.85e-16	gi|115489562|ref|NP_001067268.1|//Os12g0614600 [Oryza sativa Japonica Group]
4326518	5.62238	0	gi|4884526|dbj|BAA77783.1|//beta 1,3-glucanase [Oryza sativa]
4326573	5.61716	2.56e-66	gi|115438773|ref|NP_001043666.1|//Os01g0636500 [Oryza sativa Japonica Group]
4350784	5.61471	9.07e-14	gi|115486017|ref|NP_001068152.1|//Os11g0580000 [Oryza sativa Japonica Group]
4334789	5.61471	1.93e-05	gi|115456601|ref|NP_001051901.1|//Os03g0849900 [Oryza sativa Japonica Group]
4351918	5.61471	0.000291944	gi|937941670|dbj|BAT16582.1|//Os12g0260500, partial [Oryza sativa Japonica Group]
4325371	5.61471	2.94e-28	gi|115438909|ref|NP_001043734.1|//Os01g0651800 [Oryza sativa Japonica Group]
4344203	5.61471	3.8e-05	gi|115473917|ref|NP_001060557.1|//Os07g0664200 [Oryza sativa Japonica Group]
4329734	5.61471	4.95e-06	gi|115446833|ref|NP_001047196.1|//Os02g0572600 [Oryza sativa Japonica Group]
4333121	5.61471	7.5e-05	gi|297601097|ref|NP_001050373.2|//Os03g0418000 [Oryza sativa Japonica Group]
4350733	5.61471	4.95e-06	gi|297612035|ref|NP_001068102.2|//Os11g0560000 [Oryza sativa Japonica Group];gi|77551553|gb|ABA94350.1|//retrotransposon protein, putative, Ty1-copia subclass [Oryza sativa Japonica Group]
4345379	5.61471	3.8e-05	gi|115476086|ref|NP_001061639.1|//Os08g0361300, partial [Oryza sativa Japonica Group]
4339749	5.61471	1.66e-07	gi|222632715|gb|EEE64847.1|//hypothetical protein OsJ_19704 [Oryza sativa Japonica Group]
4347424	5.61471	1.27e-06	gi|115479857|ref|NP_001063522.1|//Os09g0486700 [Oryza sativa Japonica Group]
4349325	5.60979	3.39e-13	gi|115483316|ref|NP_001065328.1|//Os10g0551900 [Oryza sativa Japonica Group]
9266895	5.60752	4.07e-246	gi|42407863|dbj|BAD09005.1|//unknown protein [Oryza sativa Japonica Group]
4334219	5.60486	1.25e-14	gi|115455543|ref|NP_001051372.1|//Os03g0764900 [Oryza sativa Japonica Group]
9268976	5.60486	4.73e-12	gi|297727093|ref|NP_001175910.1|//Os09g0491596 [Oryza sativa Japonica Group]
4324814	5.59826	4.06e-89	gi|115441095|ref|NP_001044827.1|//Os01g0852400 [Oryza sativa Japonica Group]
4325146	5.59495	5.69e-28	gi|115440027|ref|NP_001044293.1|//Os01g0757400 [Oryza sativa Japonica Group]
4347265	5.5937	4.91e-104	gi|115479551|ref|NP_001063369.1|//Os09g0457800 [Oryza sativa Japonica Group]
4327500	5.59096	2.09e-29	gi|125572600|gb|EAZ14115.1|//hypothetical protein OsJ_04039 [Oryza sativa Japonica Group]
4335551	5.59079	0	gi|115457860|ref|NP_001052530.1|//Os04g0350100 [Oryza sativa Japonica Group]
4348993	5.58796	9.2e-85	gi|115482702|ref|NP_001064944.1|//Os10g0494300 [Oryza sativa Japonica Group]
4329036	5.58646	1.18e-190	gi|115445585|ref|NP_001046572.1|//Os02g0285300 [Oryza sativa Japonica Group]
107277228	5.58496	7.5e-05	gi|53792835|dbj|BAD53868.1|//hypothetical protein [Oryza sativa Japonica Group]
107281817	5.58496	2.81e-09	gi|218201167|gb|EEC83594.1|//hypothetical protein OsI_29273 [Oryza sativa Indica Group];gi|115478929|ref|NP_001063058.1|//Os09g0381100 [Oryza sativa Japonica Group]
4351377	5.58496	8.41e-08	gi|115487108|ref|NP_001066041.1|//Os12g0124700 [Oryza sativa Japonica Group]
4343436	5.58496	3.8e-05	gi|34393904|dbj|BAC83639.1|//putative cell death associated protein [Oryza sativa Japonica Group]
9266872	5.58496	0.000291944	gi|108862472|gb|ABA97065.2|//hypothetical protein LOC_Os12g17690 [Oryza sativa Japonica Group]
4348167	5.58496	1.27e-06	gi|15217274|gb|AAK92618.1|AC078944_29//Putative Cytochrome P450 [Oryza sativa Japonica Group]
4337728	5.58496	0.000147993	gi|115461941|ref|NP_001054570.1|//Os05g0135000 [Oryza sativa Japonica Group]
4325802	5.58496	1.09e-40	gi|125524299|gb|EAY72413.1|//hypothetical protein OsI_00267 [Oryza sativa Indica Group]
4335839	5.58496	1.75e-13	gi|125548299|gb|EAY94121.1|//hypothetical protein OsI_15894 [Oryza sativa Indica Group]
4335647	5.57635	2.91e-41	gi|115458028|ref|NP_001052614.1|//Os04g0384000 [Oryza sativa Japonica Group]
4341811	5.57554	1.81e-254	gi|115469472|ref|NP_001058335.1|//Os06g0672400 [Oryza sativa Japonica Group]
4346150	5.57015	1.11e-215	gi|115477511|ref|NP_001062351.1|//Os08g0534900 [Oryza sativa Japonica Group]
4350569	5.56869	2.41e-62	gi|77551124|gb|ABA93921.1|//transferase family protein, putative, expressed [Oryza sativa Japonica Group]
4336730	5.56605	6.16e-189	gi|115460034|ref|NP_001053617.1|//Os04g0574200 [Oryza sativa Japonica Group]
4327759	5.56366	1.24e-64	gi|115436184|ref|NP_001042850.1|//Os01g0308600 [Oryza sativa Japonica Group]
4331002	5.56224	6.45e-15	gi|115449207|ref|NP_001048383.1|//Os02g0795200 [Oryza sativa Japonica Group]
4331533	5.5593	1.3e-138	gi|115450567|ref|NP_001048884.1|//Os03g0135100 [Oryza sativa Japonica Group]
107279837	5.55459	4.26e-08	gi|125570692|gb|EAZ12207.1|//hypothetical protein OsJ_02092 [Oryza sativa Japonica Group]
4327963	5.55459	0.000291944	gi|115440521|ref|NP_001044540.1|//Os01g0801500 [Oryza sativa Japonica Group]
4332577	5.55152	1.95e-110	gi|115452531|ref|NP_001049866.1|//Os03g0301700 [Oryza sativa Japonica Group]
4330141	5.54844	9.07e-14	gi|115447581|ref|NP_001047570.1|//Os02g0645000 [Oryza sativa Japonica Group]
9268807	5.54432	4.11e-13	gi|297722607|ref|NP_001173667.1|//Os03g0797550 [Oryza sativa Japonica Group]
4331375	5.54045	1.7e-101	gi|115450265|ref|NP_001048733.1|//Os03g0113000 [Oryza sativa Japonica Group]
4340745	5.53634	1.37e-75	gi|115467556|ref|NP_001057377.1|//Os06g0274800 [Oryza sativa Japonica Group]
9267667	5.53605	1.24e-96	gi|125570744|gb|EAZ12259.1|//hypothetical protein OsJ_02147 [Oryza sativa Japonica Group]
4338282	5.53318	2.98e-37	gi|115462963|ref|NP_001055081.1|//Os05g0277500 [Oryza sativa Japonica Group]
4344882	5.52356	2.51e-06	gi|937929311|dbj|BAT04227.1|//Os08g0197700 [Oryza sativa Japonica Group]
107281276	5.52356	9.77e-06	gi|125597244|gb|EAZ37024.1|//hypothetical protein OsJ_21369 [Oryza sativa Japonica Group]
4332162	5.52356	7.5e-05	gi|125543013|gb|EAY89152.1|//hypothetical protein OsI_10643 [Oryza sativa Indica Group]
9267062	5.52356	3.27e-07	gi|50725216|dbj|BAD34150.1|//immunophilin/FKBP-type peptidyl-prolyl cis-trans isomerase-like [Oryza sativa Japonica Group]
4327286	5.51907	2.98e-35	gi|297596646|ref|NP_001042867.2|//Os01g0312800 [Oryza sativa Japonica Group]
4337166	5.51883	0	gi|115460876|ref|NP_001054038.1|//Os04g0640700 [Oryza sativa Japonica Group]
4339507	5.51802	6.01e-50	gi|115465245|ref|NP_001056222.1|//Os05g0547600 [Oryza sativa Japonica Group]
4345805	5.51658	4.26e-53	gi|115476840|ref|NP_001062016.1|//Os08g0471800 [Oryza sativa Japonica Group]
4345595	5.5157	1.52e-28	gi|115476454|ref|NP_001061823.1|//Os08g0421800 [Oryza sativa Japonica Group]
4335949	5.51498	4.13e-38	gi|108885501|gb|ABG23244.1|//ARGOS [Oryza sativa Japonica Group]
4349074	5.51307	6.56e-13	gi|75245614|sp|Q8L556.1|YAB3_ORYSJ//RecName: Full=Protein YABBY 3; AltName: Full=OsYAB4; AltName: Full=OsYABBY3
4327633	5.51196	6.07e-210	gi|55296333|dbj|BAD68249.1|//putative receptor-like protein kinase INRPK1 [Oryza sativa Japonica Group]
4351585	5.50956	1.11e-36	gi|125535881|gb|EAY82369.1|//hypothetical protein OsI_37581 [Oryza sativa Indica Group]
9271565	5.5025	1.12e-25	gi|52076169|dbj|BAD46682.1|//putative very-long-chain fatty acid condensing enzyme [Oryza sativa Japonica Group]
4350713	5.50098	9.01e-58	gi|125577496|gb|EAZ18718.1|//hypothetical protein OsJ_34239 [Oryza sativa Japonica Group]
4350836	5.49185	4.95e-06	gi|77551779|gb|ABA94576.1|//Sugar transporter family protein, expressed [Oryza sativa Japonica Group]
4350295	5.49185	3.27e-07	gi|514800580|ref|XP_004975213.1|//PREDICTED: achilleol B synthase-like isoform X2 [Setaria italica];gi|115485121|ref|NP_001067704.1|//Os11g0286800 [Oryza sativa Japonica Group]
4331321	5.49185	4.95e-06	gi|115450167|ref|NP_001048684.1|//Os03g0106300 [Oryza sativa Japonica Group]
4333365	5.49185	1.27e-06	gi|115453981|ref|NP_001050591.1|//Os03g0594100 [Oryza sativa Japonica Group]
107275788	5.49185	3.8e-05	gi|937942230|dbj|BAT17142.1|//Os12g0481000 [Oryza sativa Japonica Group]
9268694	5.49135	2.55e-132	gi|297724429|ref|NP_001174578.1|//Os06g0122900 [Oryza sativa Japonica Group]
4341624	5.48113	1.27e-12	gi|51536362|dbj|BAD37493.1|//putative cytochrome P450 [Oryza sativa Japonica Group]
4333539	5.48113	6.56e-13	gi|125545017|gb|EAY91156.1|//hypothetical protein OsI_12764 [Oryza sativa Indica Group]
4347093	5.47084	0	gi|115479227|ref|NP_001063207.1|//Os09g0422500 [Oryza sativa Japonica Group]
107277367	5.47032	9.12e-12	gi|50725207|dbj|BAD33958.1|//DNA-binding protein-like [Oryza sativa Japonica Group]
4352902	5.45943	1.21e-16	gi|297613606|ref|NP_001067374.2|//Os12g0637800 [Oryza sativa Japonica Group]
9270238	5.45943	9.12e-12	gi|297726853|ref|NP_001175790.1|//Os09g0345500 [Oryza sativa Japonica Group]
4351520	5.45943	1.93e-05	gi|115487370|ref|NP_001066172.1|//Os12g0152000 [Oryza sativa Japonica Group]
107279291	5.45943	3.8e-05	gi|110288802|gb|ABB47002.2|//Protein kinase domain containing protein, expressed [Oryza sativa Japonica Group]
4335004	5.45943	4.11e-13	gi|218194274|gb|EEC76701.1|//hypothetical protein OsI_14704 [Oryza sativa Indica Group]
4337753	5.45943	1.93e-05	gi|115461989|ref|NP_001054594.1|//Os05g0139200 [Oryza sativa Japonica Group]
4329975	5.45943	4.26e-08	gi|125540282|gb|EAY86677.1|//hypothetical protein OsI_08060 [Oryza sativa Indica Group]
4336613	5.44846	3.09e-116	gi|115459820|ref|NP_001053510.1|//Os04g0554200 [Oryza sativa Japonica Group]
4337901	5.44644	4.23e-239	gi|115462271|ref|NP_001054735.1|//Os05g0163300 [Oryza sativa Japonica Group]
4340349	5.44626	2.98e-35	gi|75108750|sp|Q5SMU7.1|ORC1_ORYSJ//RecName: Full=Origin of replication complex subunit 1; Short=OsORC1
9272400	5.44531	2.42e-60	gi|297728605|ref|NP_001176666.1|//Os11g0628000 [Oryza sativa Japonica Group]
4336636	5.44294	9.12e-12	gi|159141924|gb|ABW89744.1|//putative anthocyanin regulatory Lc protein [Oryza sativa Indica Group]
4351814	5.44294	1.12e-23	gi|108862359|gb|ABA96809.2|//NADP-dependent oxidoreductase P1, putative, expressed [Oryza sativa Japonica Group]
4330830	5.43741	2.45e-12	gi|937906005|dbj|BAS81059.1|//Os02g0765400, partial [Oryza sativa Japonica Group]
4345885	5.42999	4.17e-25	gi|670399070|ref|XP_008679513.1|//PREDICTED: myb-related protein Zm38-like [Zea mays]
4326741	5.42803	1.1e-79	gi|115435408|ref|NP_001042462.1|//Os01g0226200 [Oryza sativa Japonica Group]
4331843	5.42716	9.49e-248	gi|115451151|ref|NP_001049176.1|//Os03g0182800 [Oryza sativa Japonica Group]
4335094	5.42626	2.16e-08	gi|115457150|ref|NP_001052175.1|//Os04g0179700 [Oryza sativa Japonica Group]
4341722	5.42626	9.77e-06	gi|115469314|ref|NP_001058256.1|//Os06g0657500 [Oryza sativa Japonica Group]
4347199	5.42626	9.42e-11	gi|222641683|gb|EEE69815.1|//hypothetical protein OsJ_29556 [Oryza sativa Japonica Group]
4328700	5.42626	1.26e-10	gi|115444975|ref|NP_001046267.1|//Os02g0210700 [Oryza sativa Japonica Group]
4335726	5.42626	8.05e-25	gi|116309313|emb|CAH66400.1|//OSIGBa0155K12.3 [Oryza sativa Indica Group]
9270993	5.42626	7.5e-05	gi|125536969|gb|EAY83457.1|//hypothetical protein OsI_38668 [Oryza sativa Indica Group]
4336996	5.41785	4.09e-32	gi|38344263|emb|CAD41800.2|//OSJNBa0008M17.16 [Oryza sativa Japonica Group]
4347777	5.41785	2.98e-37	gi|115480527|ref|NP_001063857.1|//Os09g0549300 [Oryza sativa Japonica Group]
4351185	5.41623	0	gi|2696233|dbj|BAA23812.1|//chitinase [Oryza sativa Japonica Group]
4331091	5.41504	4.17e-25	gi|47497094|dbj|BAD19145.1|//peroxisomal membrane protein-like [Oryza sativa Japonica Group]
4351010	5.41504	2.45e-12	gi|115486429|ref|NP_001068358.1|//Os11g0643100 [Oryza sativa Japonica Group]
4338959	5.41504	2.66e-69	gi|125552547|gb|EAY98256.1|//hypothetical protein OsI_20164 [Oryza sativa Indica Group]
107277029	5.41504	9.12e-12	gi|937903864|dbj|BAS78918.1|//Os02g0517750 [Oryza sativa Japonica Group]
4341571	5.41401	1.25e-56	gi|75116238|sp|Q67VS7.1|CSLA9_ORYSJ//RecName: Full=Probable mannan synthase 9; AltName: Full=Cellulose synthase-like protein A9; AltName: Full=OsCslA9
4330502	5.41278	4.08e-40	gi|115448257|ref|NP_001047908.1|//Os02g0712600 [Oryza sativa Japonica Group]
4347415	5.4041	0	NA
4327651	5.39613	1.12e-23	gi|115437956|ref|NP_001043422.1|//Os01g0584900 [Oryza sativa Japonica Group]
4330155	5.39232	0.000291944	gi|115447605|ref|NP_001047582.1|//Os02g0649300 [Oryza sativa Japonica Group]
4335086	5.39232	1.72e-09	gi|58531994|emb|CAE04094.3|//OSJNBa0096F01.3 [Oryza sativa Japonica Group]
107281823	5.39232	9.12e-12	gi|573911834|ref|XP_006643635.1|//PREDICTED: DNA repair protein rhp26-like [Oryza brachyantha]
4352399	5.39168	1.37e-175	gi|115488868|ref|NP_001066921.1|//Os12g0530100 [Oryza sativa Japonica Group]
4330781	5.39159	4.01e-275	gi|115448783|ref|NP_001048171.1|//Os02g0757100 [Oryza sativa Japonica Group]
4351703	5.39068	2.64e-67	gi|115487710|ref|NP_001066342.1|//Os12g0191500 [Oryza sativa Japonica Group]
4348150	5.38919	2.98e-35	gi|115481216|ref|NP_001064201.1|//Os10g0159600 [Oryza sativa Japonica Group]
107277913	5.38904	2.14e-34	NA
9269403	5.37851	2.45e-12	gi|222629726|gb|EEE61858.1|//hypothetical protein OsJ_16533 [Oryza sativa Japonica Group]
4326148	5.37835	0	gi|115434034|ref|NP_001041775.1|//Os01g0106300 [Oryza sativa Japonica Group]
4332607	5.37346	2.14e-38	gi|125585997|gb|EAZ26661.1|//hypothetical protein OsJ_10564 [Oryza sativa Japonica Group]
4332198	5.37223	2.44e-238	gi|115451805|ref|NP_001049503.1|//Os03g0239000 [Oryza sativa Japonica Group]
4347195	5.36923	6.53e-11	gi|937933417|dbj|BAT08332.1|//Os09g0444900, partial [Oryza sativa Japonica Group]
4324826	5.36807	0	gi|115441119|ref|NP_001044839.1|//Os01g0855000 [Oryza sativa Japonica Group]
4352200	5.36735	7.73e-227	gi|115488534|ref|NP_001066754.1|//Os12g0472800 [Oryza sativa Japonica Group]
4339315	5.36632	6.56e-13	gi|115464881|ref|NP_001056040.1|//Os05g0515600 [Oryza sativa Japonica Group]
9269109	5.36394	2.64e-67	gi|937913988|dbj|BAS88907.1|//Os04g0382800 [Oryza sativa Japonica Group]
4340485	5.36026	2.22e-43	gi|115467082|ref|NP_001057140.1|//Os06g0215600 [Oryza sativa Japonica Group]
4338570	5.35801	0	gi|297604391|ref|NP_001055341.2|//Os05g0368000 [Oryza sativa Japonica Group]
4325959	5.35755	7.5e-05	gi|297597134|ref|NP_001043480.2|//Os01g0597600 [Oryza sativa Japonica Group]
4330148	5.35755	1.93e-05	gi|115447595|ref|NP_001047577.1|//Os02g0647300 [Oryza sativa Japonica Group]
9271131	5.35755	4.95e-06	gi|108705706|gb|ABF93501.1|//Nitrate/chlorate transporter, putative, expressed [Oryza sativa Japonica Group]
4332494	5.35755	2.92e-31	gi|937908736|dbj|BAS83656.1|//Os03g0288900, partial [Oryza sativa Japonica Group]
4339902	5.35755	7.5e-05	gi|115465992|ref|NP_001056595.1|//Os06g0112700 [Oryza sativa Japonica Group]
4352333	5.35755	9.77e-06	gi|77556310|gb|ABA99106.1|//Cytochrome P450 71E1, putative [Oryza sativa Japonica Group]
4351432	5.35755	4.95e-06	gi|222615483|gb|EEE51615.1|//hypothetical protein OsJ_32887 [Oryza sativa Japonica Group]
4325557	5.35755	3.8e-05	gi|115435218|ref|NP_001042367.1|//Os01g0210400 [Oryza sativa Japonica Group]
4331137	5.35418	0	gi|125541618|gb|EAY88013.1|//hypothetical protein OsI_09436 [Oryza sativa Indica Group]
4339083	5.35147	1.21e-86	gi|721685285|gb|AIX10777.1|//ABA receptor 7, partial [Oryza sativa Indica Group]
4352853	5.35142	1.43e-45	gi|297613568|ref|NP_001067332.2|//Os12g0629300 [Oryza sativa Japonica Group]
4334441	5.34577	7.93e-21	gi|115455949|ref|NP_001051575.1|//Os03g0799200 [Oryza sativa Japonica Group]
4327448	5.34577	1.75e-13	gi|56201904|dbj|BAD73354.1|//putative synaptotagmin C [Oryza sativa Japonica Group]
4327339	5.34341	5.87e-42	gi|115435098|ref|NP_001042307.1|//Os01g0198500 [Oryza sativa Japonica Group]
4331789	5.33985	2.14e-21	gi|115451049|ref|NP_001049125.1|//Os03g0174200 [Oryza sativa Japonica Group]
9266630	5.33985	3e-24	gi|52076091|dbj|BAD46604.1|//hypothetical protein [Oryza sativa Japonica Group]
4326526	5.33985	2.42e-10	gi|115442097|ref|NP_001045328.1|//Os01g0936700 [Oryza sativa Japonica Group]
4341445	5.3396	0	gi|115468794|ref|NP_001057996.1|//Os06g0598800 [Oryza sativa Japonica Group]
4336968	5.32859	1.71e-89	gi|115460496|ref|NP_001053848.1|//Os04g0612700 [Oryza sativa Japonica Group]
4330390	5.32357	2.31e-207	gi|115448047|ref|NP_001047803.1|//Os02g0693700 [Oryza sativa Japonica Group]
4341427	5.32193	3.8e-05	gi|50725657|dbj|BAD33123.1|//putative 10-deacetylbaccatin III-10-O-acetyl transferase [Oryza sativa Japonica Group]
4326512	5.32193	1.04e-198	gi|115442141|ref|NP_001045350.1|//Os01g0939600, partial [Oryza sativa Japonica Group]
4352883	5.32193	1.93e-05	gi|937943332|dbj|BAT18244.1|//Os12g0634900, partial [Oryza sativa Japonica Group]
4349198	5.32193	7.5e-05	gi|721670801|ref|XP_010236643.1|//PREDICTED: uncharacterized protein LOC100843378 [Brachypodium distachyon]
9266115	5.32193	2.42e-10	gi|218197472|gb|EEC79899.1|//hypothetical protein OsI_21429 [Oryza sativa Indica Group];gi|222634869|gb|EEE65001.1|//hypothetical protein OsJ_19942 [Oryza sativa Japonica Group]
4352850	5.32083	2.35e-209	gi|115489684|ref|NP_001067329.1|//Os12g0628400 [Oryza sativa Japonica Group]
4338360	5.3147	1.6e-44	gi|573939410|ref|XP_006652135.1|//PREDICTED: uncharacterized protein LOC102708887 [Oryza brachyantha]
4352487	5.31192	1.79e-299	gi|115489014|ref|NP_001066994.1|//Os12g0555000 [Oryza sativa Japonica Group]
4331338	5.3092	1.48e-102	gi|115450201|ref|NP_001048701.1|//Os03g0108500 [Oryza sativa Japonica Group]
107277172	5.30899	4.09e-32	gi|937904088|dbj|BAS79142.1|//Os02g0548500 [Oryza sativa Japonica Group]
4343857	5.3059	1.98e-126	gi|115473265|ref|NP_001060231.1|//Os07g0606800 [Oryza sativa Japonica Group]
9269308	5.30238	1.08e-30	gi|125545623|gb|EAY91762.1|//hypothetical protein OsI_13405 [Oryza sativa Indica Group]
4349612	5.30028	0	gi|115483861|ref|NP_001065592.1|//Os11g0117600 [Oryza sativa Japonica Group]
4340455	5.29768	1.76e-11	gi|51090495|dbj|BAD35697.1|//putative MtN21 [Oryza sativa Japonica Group]
9268836	5.29533	1.86e-94	gi|297720535|ref|NP_001172629.1|//Os01g0821300 [Oryza sativa Japonica Group]
4352321	5.29155	6.08e-83	gi|77556244|gb|ABA99040.1|//Pollen-specific protein SF3, putative, expressed [Oryza sativa Japonica Group]
4324556	5.28929	8.85e-54	gi|115442407|ref|NP_001045483.1|//Os01g0963000 [Oryza sativa Japonica Group]
9271782	5.2854	1.43e-09	gi|125535162|gb|EAY81710.1|//hypothetical protein OsI_36884 [Oryza sativa Indica Group]
107275433	5.2854	1.93e-05	gi|937912677|dbj|BAS87596.1|//Os04g0114900 [Oryza sativa Japonica Group]
4343208	5.2854	4.66e-10	gi|115472035|ref|NP_001059616.1|//Os07g0474300 [Oryza sativa Japonica Group]
4334498	5.2854	3.3e-09	gi|222626003|gb|EEE60135.1|//hypothetical protein OsJ_13022 [Oryza sativa Japonica Group]
9271857	5.2854	3.8e-05	gi|218200465|gb|EEC82892.1|//hypothetical protein OsI_27794 [Oryza sativa Indica Group]
9266544	5.27798	5.96e-44	gi|297724377|ref|NP_001174552.1|//Os05g0595950 [Oryza sativa Japonica Group]
4336762	5.27612	3.39e-11	gi|115460098|ref|NP_001053649.1|//Os04g0580700 [Oryza sativa Japonica Group]
4338962	5.27468	4.27e-203	gi|115464215|ref|NP_001055707.1|//Os05g0451300 [Oryza sativa Japonica Group]
4345527	5.26303	5.75e-40	gi|115476344|ref|NP_001061768.1|//Os08g0405700 [Oryza sativa Japonica Group]
4340567	5.26303	5.71e-33	gi|115467234|ref|NP_001057216.1|//Os06g0229800 [Oryza sativa Japonica Group]
4352456	5.25739	2.85e-29	gi|115488960|ref|NP_001066967.1|//Os12g0547500 [Oryza sativa Japonica Group]
4337660	5.25424	1.48e-29	gi|115461811|ref|NP_001054505.1|//Os05g0122600 [Oryza sativa Japonica Group]
4337259	5.25334	4.12e-21	gi|39545735|emb|CAE03412.3|//OSJNBa0071I13.13 [Oryza sativa Japonica Group]
107275770	5.24793	7.5e-05	gi|937924905|dbj|BAS99821.1|//Os07g0117900 [Oryza sativa Japonica Group]
4347567	5.24793	1.27e-06	gi|125564362|gb|EAZ09742.1|//hypothetical protein OsI_32030 [Oryza sativa Indica Group]
4340329	5.24793	2.16e-23	gi|115466790|ref|NP_001056994.1|//Os06g0184500 [Oryza sativa Japonica Group]
4334491	5.24793	0.000147993	gi|937912012|dbj|BAS86932.1|//Os03g0804900 [Oryza sativa Japonica Group]
4337403	5.24793	3.8e-05	gi|218195826|gb|EEC78253.1|//hypothetical protein OsI_17923 [Oryza sativa Indica Group]
4335017	5.24793	4.95e-06	gi|115457014|ref|NP_001052107.1|//Os04g0141200 [Oryza sativa Japonica Group]
4336383	5.24793	7.5e-05	gi|115459394|ref|NP_001053297.1|//Os04g0512300 [Oryza sativa Japonica Group]
107276530	5.24793	4.95e-06	gi|24060153|dbj|BAC21598.1|//receptor protein kinase CRINKLY4 precursor-like protein [Oryza sativa Japonica Group]
4326020	5.24128	2.71e-98	gi|115436510|ref|NP_001043013.1|//Os01g0358100 [Oryza sativa Japonica Group]
4338857	5.23522	3.39e-11	gi|115464009|ref|NP_001055604.1|//Os05g0426900 [Oryza sativa Japonica Group]
4331730	5.23397	7.73e-284	gi|115450935|ref|NP_001049068.1|//Os03g0165400 [Oryza sativa Japonica Group]
4342318	5.23143	0	gi|115470435|ref|NP_001058816.1|//Os07g0129300 [Oryza sativa Japonica Group]
4327048	5.22931	3.02e-79	gi|937898714|dbj|BAS74694.1|//Os01g0786500, partial [Oryza sativa Japonica Group]
4334988	5.22689	1.97e-301	gi|38567783|emb|CAE76069.1|//B1340F09.7 [Oryza sativa Japonica Group]
4335772	5.22607	5.69e-28	gi|937914193|dbj|BAS89112.1|//Os04g0411100, partial [Oryza sativa Japonica Group]
4330689	5.22239	1.26e-115	gi|115448609|ref|NP_001048084.1|//Os02g0741800 [Oryza sativa Japonica Group]
9269725	5.22239	4.17e-23	gi|297729329|ref|NP_001177028.1|//Os12g0582666 [Oryza sativa Japonica Group]
4342298	5.22239	9.07e-14	gi|297606658|ref|NP_001058798.2|//Os07g0123500 [Oryza sativa Japonica Group]
107278403	5.22239	3.3e-09	gi|50508927|dbj|BAD31832.1|//C2H2-type zinc finger protein-like protein [Oryza sativa Japonica Group]
4344503	5.21471	1.69e-86	gi|115474493|ref|NP_001060843.1|//Os08g0113700 [Oryza sativa Japonica Group]
4336133	5.20945	0.000291944	gi|937914743|dbj|BAS89662.1|//Os04g0472700 [Oryza sativa Japonica Group];gi|125548682|gb|EAY94504.1|//hypothetical protein OsI_16277 [Oryza sativa Indica Group]
4339103	5.20945	7.5e-05	gi|115464477|ref|NP_001055838.1|//Os05g0477200 [Oryza sativa Japonica Group]
9270601	5.20945	6.56e-13	gi|218190701|gb|EEC73128.1|//hypothetical protein OsI_07140 [Oryza sativa Indica Group]
9269328	5.20945	0.000147993	gi|937926401|dbj|BAT01318.1|//Os07g0452100 [Oryza sativa Japonica Group]
4347982	5.20945	2.32e-08	gi|297610028|ref|NP_001064047.2|//Os10g0114400, partial [Oryza sativa Japonica Group]
4333552	5.20945	9.77e-06	gi|53749414|gb|AAU90272.1|//expressed protein [Oryza sativa Japonica Group]
107277320	5.20945	3.27e-07	gi|38346294|emb|CAE04176.2|//OSJNBa0029C04.7 [Oryza sativa Japonica Group];gi|297727605|ref|NP_001176166.1|//Os10g0429500 [Oryza sativa Japonica Group]
4337625	5.20945	3.09e-07	gi|222629980|gb|EEE62112.1|//hypothetical protein OsJ_16896 [Oryza sativa Japonica Group]
4341701	5.20945	3.8e-05	gi|115469274|ref|NP_001058236.1|//Os06g0652600 [Oryza sativa Japonica Group]
4346665	5.2074	1.53e-77	gi|115478444|ref|NP_001062817.1|//Os09g0300800 [Oryza sativa Japonica Group]
4334873	5.19967	1.72e-09	gi|115456759|ref|NP_001051980.1|//Os03g0861300 [Oryza sativa Japonica Group]
4328416	5.19967	2.09e-19	gi|115444445|ref|NP_001046002.1|//Os02g0166800 [Oryza sativa Japonica Group]
107275645	5.1964	2.42e-10	gi|937937648|dbj|BAT12561.1|//Os11g0135300, partial [Oryza sativa Japonica Group]
4331139	5.18094	1.9e-198	gi|115449625|ref|NP_001048512.1|//Os02g0816400 [Oryza sativa Japonica Group]
4347069	5.18016	1.16e-224	gi|115479181|ref|NP_001063184.1|//Os09g0417600 [Oryza sativa Japonica Group]
4331251	5.1788	2.02e-28	gi|125584266|gb|EAZ25197.1|//hypothetical protein OsJ_08996 [Oryza sativa Japonica Group]
107281948	5.17792	1.21e-16	gi|55168213|gb|AAV44079.1|//putative polyprotein [Oryza sativa Japonica Group]
4329978	5.17659	2.52e-255	gi|115447295|ref|NP_001047427.1|//Os02g0614600 [Oryza sativa Japonica Group]
4341604	5.17406	9.02e-89	gi|115469092|ref|NP_001058145.1|//Os06g0636700 [Oryza sativa Japonica Group]
107281029	5.17403	3.05e-47	NA
4331538	5.16993	1.48e-18	gi|108706056|gb|ABF93851.1|//basic helix-loop-helix, putative, expressed [Oryza sativa Japonica Group]
4344489	5.16993	9.12e-12	gi|218200374|gb|EEC82801.1|//hypothetical protein OsI_27570 [Oryza sativa Indica Group]
4334951	5.16993	4.76e-14	gi|115456898|ref|NP_001052049.1|//Os04g0116900 [Oryza sativa Japonica Group]
4347378	5.16993	2.81e-09	gi|52077286|dbj|BAD46328.1|//putative Receptor-like protein kinase precursor [Oryza sativa Japonica Group]
107277669	5.16993	9.77e-06	gi|125574115|gb|EAZ15399.1|//hypothetical protein OsJ_30809 [Oryza sativa Japonica Group]
4347918	5.16993	0.000291944	gi|115480795|ref|NP_001063991.1|//Os09g0571100 [Oryza sativa Japonica Group]
4352231	5.16792	8.49e-85	gi|115488592|ref|NP_001066783.1|//Os12g0485600 [Oryza sativa Japonica Group]
9267338	5.16684	2.93e-77	gi|297721013|ref|NP_001172869.1|//Os02g0233200 [Oryza sativa Japonica Group];gi|635552512|sp|Q6EUF1.2|BZR4_ORYSJ//RecName: Full=Protein BZR1 homolog 4; Short=OsBZR4; AltName: Full=Protein BRASSINAZOLE-RESISTANT 1 homolog 4
4327043	5.16628	3.14e-49	gi|115440375|ref|NP_001044467.1|//Os01g0785400 [Oryza sativa Japonica Group]
4330012	5.16402	7.43e-303	gi|115447359|ref|NP_001047459.1|//Os02g0621300 [Oryza sativa Japonica Group]
4330024	5.16375	1.84e-65	gi|47847657|dbj|BAD22522.1|//hypothetical protein [Oryza sativa Japonica Group]
4344064	5.1565	8.95e-10	gi|218200104|gb|EEC82531.1|//hypothetical protein OsI_27053 [Oryza sativa Indica Group]
4335553	5.15265	3.14e-54	gi|555289426|emb|CCW72584.1|//ORW1943Ba0047B01.3 [Oryza rufipogon]
4337892	5.15209	4.39e-137	gi|115462257|ref|NP_001054728.1|//Os05g0162000 [Oryza sativa Japonica Group]
9269038	5.15159	5.47e-29	gi|297727077|ref|NP_001175902.1|//Os09g0482780 [Oryza sativa Japonica Group]
4338096	5.15078	0	gi|297604053|ref|NP_001054916.2|//Os05g0210600, partial [Oryza sativa Japonica Group];gi|222630596|gb|EEE62728.1|//hypothetical protein OsJ_17531 [Oryza sativa Japonica Group]
4328142	5.14975	6.33e-09	gi|125537890|gb|EAY84285.1|//hypothetical protein OsI_05664 [Oryza sativa Indica Group]
107278201	5.14568	5.27e-27	gi|75119908|sp|Q6ATW6.1|G1L8_ORYSJ//RecName: Full=Protein G1-like8
4331449	5.14398	0	gi|75306683|sp|Q94LW3.1|KNOS3_ORYSJ//RecName: Full=Homeobox protein knotted-1-like 3; AltName: Full=Homeobox protein HOS66
4344914	5.14101	3.35e-91	gi|115475253|ref|NP_001061223.1|//Os08g0203400 [Oryza sativa Japonica Group];gi|222640089|gb|EEE68221.1|//hypothetical protein OsJ_26393 [Oryza sativa Japonica Group]
4337837	5.13955	1.37e-71	gi|115462153|ref|NP_001054676.1|//Os05g0153000 [Oryza sativa Japonica Group]
4335760	5.12985	1.22e-116	gi|115458240|ref|NP_001052720.1|//Os04g0408600 [Oryza sativa Japonica Group]
4325412	5.12928	8.95e-10	gi|297598352|ref|NP_001045440.2|//Os01g0956500 [Oryza sativa Japonica Group]
4336603	5.12928	6.33e-09	gi|115459806|ref|NP_001053503.1|//Os04g0552300 [Oryza sativa Japonica Group]
4348571	5.12928	3.39e-11	gi|115481914|ref|NP_001064550.1|//Os10g0402200 [Oryza sativa Japonica Group]
9270889	5.12928	0.000147993	gi|222617978|gb|EEE54110.1|//hypothetical protein OsJ_00874 [Oryza sativa Japonica Group]
4332705	5.12928	7.5e-05	gi|108707915|gb|ABF95710.1|//Homeobox domain containing protein, expressed [Oryza sativa Japonica Group];gi|115452769|ref|NP_001049985.1|//Os03g0325600 [Oryza sativa Japonica Group]
4344278	5.12475	3.04e-202	gi|115474059|ref|NP_001060628.1|//Os07g0677200 [Oryza sativa Japonica Group]
4351197	5.12378	1.46e-36	gi|115486773|ref|NP_001068530.1|//Os11g0702100 [Oryza sativa Japonica Group]
4349742	5.12378	4.74e-59	gi|115484111|ref|NP_001065717.1|//Os11g0141900 [Oryza sativa Japonica Group]
4349600	5.12338	1.53e-20	gi|115483837|ref|NP_001065580.1|//Os11g0114900 [Oryza sativa Japonica Group]
107279308	5.12326	5.38e-126	gi|62701826|gb|AAX92899.1|//hypothetical protein [Oryza sativa Japonica Group]
4338661	5.1224	2.42e-10	NA
107275654	5.11894	4.15e-36	gi|937902511|dbj|BAS77565.1|//Os02g0207400 [Oryza sativa Japonica Group]
4343319	5.11894	1.31e-61	gi|937926736|dbj|BAT01653.1|//Os07g0502900 [Oryza sativa Japonica Group]
4348715	5.11548	1.72e-09	gi|115482178|ref|NP_001064682.1|//Os10g0438600 [Oryza sativa Japonica Group]
4338289	5.11548	6.53e-11	gi|115462977|ref|NP_001055088.1|//Os05g0280500 [Oryza sativa Japonica Group]
4333977	5.11548	2.42e-10	gi|115455085|ref|NP_001051143.1|//Os03g0727800 [Oryza sativa Japonica Group]
4325681	5.10852	4.66e-10	gi|115434424|ref|NP_001041970.1|//Os01g0138400 [Oryza sativa Japonica Group]
4328082	5.10762	1.51e-80	gi|115443805|ref|NP_001045682.1|//Os02g0116800 [Oryza sativa Japonica Group]
4350206	5.10692	3.79e-35	gi|297611569|ref|NP_001067620.2|//Os11g0249400 [Oryza sativa Japonica Group]
4347712	5.10662	2.93e-45	gi|115480407|ref|NP_001063797.1|//Os09g0538500 [Oryza sativa Japonica Group]
4349488	5.0954	2.04e-110	gi|115483622|ref|NP_001065481.1|//Os10g0575600 [Oryza sativa Japonica Group]
4339853	5.09452	2.99e-22	gi|115465900|ref|NP_001056549.1|//Os06g0104200 [Oryza sativa Japonica Group]
4328788	5.09037	7.12e-123	gi|125538686|gb|EAY85081.1|//hypothetical protein OsI_06437 [Oryza sativa Indica Group]
4330426	5.08909	4.85e-237	gi|41052970|dbj|BAD07880.1|//putative DNA topoisomerase II [Oryza sativa Japonica Group]
4330420	5.08746	1.93e-05	gi|115448095|ref|NP_001047827.1|//Os02g0698800 [Oryza sativa Japonica Group]
4339571	5.08746	0.000147993	gi|297604893|ref|NP_001056283.2|//Os05g0556800, partial [Oryza sativa Japonica Group]
4345212	5.08746	0.000147993	gi|205815207|sp|Q6UTZ2.2|MGDG2_ORYSJ//RecName: Full=Probable monogalactosyldiacylglycerol synthase 2, chloroplastic; Short=OsMGD2; Flags: Precursor
4324051	5.08746	2.77e-78	gi|297596868|ref|NP_001043157.2|//Os01g0508100 [Oryza sativa Japonica Group]
9268205	5.08746	5.89e-07	gi|937918643|dbj|BAS93561.1|//Os05g0355133 [Oryza sativa Japonica Group];gi|222631250|gb|EEE63382.1|//hypothetical protein OsJ_18194 [Oryza sativa Japonica Group]
4327869	5.08746	0.000291944	gi|937898245|dbj|BAS74225.1|//Os01g0736300, partial [Oryza sativa Japonica Group]
4352209	5.08746	1.26e-10	gi|937942217|dbj|BAT17129.1|//Os12g0479100 [Oryza sativa Japonica Group]
4324028	5.08589	0	gi|222618541|gb|EEE54673.1|//hypothetical protein OsJ_01971 [Oryza sativa Japonica Group]
4327176	5.08443	5.27e-27	gi|115438991|ref|NP_001043775.1|//Os01g0660800 [Oryza sativa Japonica Group]
4350564	5.0842	1.39e-34	gi|115485607|ref|NP_001067947.1|//Os11g0503900 [Oryza sativa Japonica Group]
4325196	5.08037	1.48e-18	gi|115434750|ref|NP_001042133.1|//Os01g0169400 [Oryza sativa Japonica Group]
4348791	5.07727	2.18e-138	gi|297610594|ref|NP_001064751.2|//Os10g0456100 [Oryza sativa Japonica Group]
4352564	5.06848	9.42e-11	gi|77556843|gb|ABA99639.1|//Metallothionein-like protein 1, putative, expressed [Oryza sativa Japonica Group]
4331271	5.06814	0	gi|50251422|dbj|BAD28460.1|//putative peroxidase [Oryza sativa Japonica Group];gi|55700931|tpe|CAH69274.1|//TPA: class III peroxidase 32 precursor [Oryza sativa Japonica Group]
4349657	5.06793	6.23e-86	gi|115483949|ref|NP_001065636.1|//Os11g0128500 [Oryza sativa Japonica Group]
9267649	5.06609	8.15e-53	gi|297719523|ref|NP_001172123.1|//Os01g0108500 [Oryza sativa Japonica Group]
9267196	5.05745	2.39e-67	gi|41053264|dbj|BAD07690.1|//putative basic-helix-loop-helix transcription factor [Oryza sativa Japonica Group]
4346877	5.05683	1.36e-25	gi|115478827|ref|NP_001063007.1|//Os09g0367700, partial [Oryza sativa Japonica Group]
4333070	5.05528	1.72e-09	gi|115453451|ref|NP_001050326.1|//Os03g0404800 [Oryza sativa Japonica Group];gi|108708708|gb|ABF96503.1|//NAD dependent epimerase/dehydratase family protein, expressed [Oryza sativa Japonica Group]
4326899	5.05311	6.72e-24	gi|115440143|ref|NP_001044351.1|//Os01g0765500 [Oryza sativa Japonica Group]
4337028	5.04985	1.58e-42	gi|38344336|emb|CAE02153.2|//OSJNBa0058K23.18 [Oryza sativa Japonica Group];gi|937916137|dbj|BAS91056.1|//Os04g0620200 [Oryza sativa Japonica Group]
107282072	5.04876	8.95e-10	gi|25553733|dbj|BAC24966.1|//hypothetical protein [Oryza sativa Japonica Group]
4336295	5.04724	3.39e-175	gi|70663893|emb|CAE01626.3|//OSJNBa0029H02.5 [Oryza sativa Japonica Group]
4333842	5.04672	4.15e-277	gi|218193596|gb|EEC76023.1|//hypothetical protein OsI_13187 [Oryza sativa Indica Group]
4344306	5.04439	5.45e-18	gi|115474113|ref|NP_001060655.1|//Os07g0681600 [Oryza sativa Japonica Group]
4336807	5.04439	2.81e-09	gi|125549510|gb|EAY95332.1|//hypothetical protein OsI_17160 [Oryza sativa Indica Group]
4329458	5.04439	4.77e-39	gi|48716486|dbj|BAD23092.1|//putative DNA polymerase epsilon catalytic subunit protein isoform b [Oryza sativa Japonica Group]
4329290	5.04439	3.3e-09	gi|115446007|ref|NP_001046783.1|//Os02g0459300 [Oryza sativa Japonica Group]
4337217	5.04439	1.81e-101	gi|937916421|dbj|BAS91340.1|//Os04g0649200, partial [Oryza sativa Japonica Group]
107281460	5.04439	7.5e-05	gi|51535085|dbj|BAD37674.1|//hypothetical protein [Oryza sativa Japonica Group]
4349716	5.04439	6.33e-09	gi|115484063|ref|NP_001065693.1|//Os11g0137000 [Oryza sativa Japonica Group]
4344382	5.04439	7.5e-05	gi|115474257|ref|NP_001060727.1|//Os07g0693100 [Oryza sativa Japonica Group]
4339038	5.04439	2.13e-06	gi|614092792|sp|B9FKM7.1|MCM8_ORYSJ//RecName: Full=Probable DNA helicase MCM8; AltName: Full=Minichromosome maintenance 8; Short=OsMCM8
4332833	5.03972	6.57e-151	gi|115453009|ref|NP_001050105.1|//Os03g0348900 [Oryza sativa Japonica Group]
4325210	5.03892	1.36e-25	gi|125569019|gb|EAZ10534.1|//hypothetical protein OsJ_00366 [Oryza sativa Japonica Group]
4347725	5.03798	8.67e-241	gi|115480429|ref|NP_001063808.1|//Os09g0540400 [Oryza sativa Japonica Group]
4339304	5.03604	5.96e-44	gi|115464861|ref|NP_001056030.1|//Os05g0513800 [Oryza sativa Japonica Group]
4348504	5.03088	7.56e-84	gi|21671948|gb|AAM74310.1|AC114474_2//Putative anthranilate N-benzoyltransferase [Oryza sativa Japonica Group]
4342395	5.03027	0	gi|115470575|ref|NP_001058886.1|//Os07g0147500 [Oryza sativa Japonica Group]
4347053	5.02975	5.11e-34	gi|115479149|ref|NP_001063168.1|//Os09g0414500 [Oryza sativa Japonica Group]
4334574	5.02734	0	gi|108711765|gb|ABF99560.1|//expressed protein [Oryza sativa Japonica Group]
9271520	5.02554	6.88e-33	gi|218195482|gb|EEC77909.1|//hypothetical protein OsI_17233 [Oryza sativa Indica Group]
4349656	5.02237	3.3e-09	gi|115483947|ref|NP_001065635.1|//Os11g0128400 [Oryza sativa Japonica Group]
4352835	5.02237	6.72e-24	gi|115489658|ref|NP_001067316.1|//Os12g0624200 [Oryza sativa Japonica Group]
4340128	5.01829	0	gi|115466418|ref|NP_001056808.1|//Os06g0148200 [Oryza sativa Japonica Group]
4325280	5.01601	2.69e-48	gi|125527257|gb|EAY75371.1|//hypothetical protein OsI_03267 [Oryza sativa Indica Group]
107278744	5.01495	1.03e-35	gi|937903727|dbj|BAS78781.1|//Os02g0497600, partial [Oryza sativa Japonica Group]
4350207	5.00749	7.35e-17	gi|62733049|gb|AAX95166.1|//Polygalacturonase (pectinase) [Oryza sativa Japonica Group]
4333707	5.00749	2.69e-16	gi|115454569|ref|NP_001050885.1|//Os03g0675300 [Oryza sativa Japonica Group]
107281305	5	0.000147993	gi|222635851|gb|EEE65983.1|//hypothetical protein OsJ_21911 [Oryza sativa Japonica Group]
4348090	5	1.41e-16	gi|16519468|gb|AAL25177.1|AC079852_10//Putative wall-associated protein kinase [Oryza sativa]
9268194	5	9.77e-06	gi|55296934|dbj|BAD68385.1|//hypothetical protein [Oryza sativa Japonica Group]
107276168	5	0.000147993	gi|125599406|gb|EAZ38982.1|//hypothetical protein OsJ_23400 [Oryza sativa Japonica Group]
4346823	5	2.51e-06	gi|115478727|ref|NP_001062957.1|//Os09g0352000 [Oryza sativa Japonica Group]
4345957	5	4.69e-23	gi|218201405|gb|EEC83832.1|//hypothetical protein OsI_29777 [Oryza sativa Indica Group]
4344718	5	1.72e-09	gi|115474901|ref|NP_001061047.1|//Os08g0160300 [Oryza sativa Japonica Group];gi|29467563|dbj|BAC66733.1|//myb family transcription factor-like protein [Oryza sativa Japonica Group]
4352578	5	6.45e-07	gi|115489186|ref|NP_001067080.1|//Os12g0570500 [Oryza sativa Japonica Group]
4351199	5	1.72e-09	gi|115486777|ref|NP_001068532.1|//Os11g0702400 [Oryza sativa Japonica Group]
4351396	5	0.000291944	gi|115487142|ref|NP_001066058.1|//Os12g0128000 [Oryza sativa Japonica Group]
4332550	5	7.45e-28	gi|125585936|gb|EAZ26600.1|//hypothetical protein OsJ_10500 [Oryza sativa Japonica Group]
4338739	4.99577	2.76e-88	gi|115463793|ref|NP_001055496.1|//Os05g0402900 [Oryza sativa Japonica Group]
4352852	4.99157	0	gi|115489688|ref|NP_001067331.1|//Os12g0628600 [Oryza sativa Japonica Group]
9268186	4.99095	6.33e-09	gi|297722199|ref|NP_001173463.1|//Os03g0398250 [Oryza sativa Japonica Group]
4333862	4.9899	1.34e-256	gi|115454867|ref|NP_001051034.1|//Os03g0708000 [Oryza sativa Japonica Group]
4326672	4.98935	7.63e-120	gi|218188710|gb|EEC71137.1|//hypothetical protein OsI_02955 [Oryza sativa Indica Group]
4351191	4.98868	4.17e-58	gi|115486761|ref|NP_001068524.1|//Os11g0701500 [Oryza sativa Japonica Group]
4346502	4.98276	0	gi|115478148|ref|NP_001062669.1|//Os09g0248900 [Oryza sativa Japonica Group]
4324625	4.98089	0	gi|115439945|ref|NP_001044252.1|//Os01g0750300 [Oryza sativa Japonica Group]
4345790	4.98055	2.74e-27	gi|42407389|dbj|BAD09547.1|//putative zinc finger protein [Oryza sativa Japonica Group]
9266896	4.97728	1.04e-17	gi|297722711|ref|NP_001173719.1|//Os03g0853500 [Oryza sativa Japonica Group]
4338095	4.97728	4.76e-14	gi|218196282|gb|EEC78709.1|//hypothetical protein OsI_18875 [Oryza sativa Indica Group]
4341702	4.97269	1.07e-56	gi|115469276|ref|NP_001058237.1|//Os06g0653000 [Oryza sativa Japonica Group]
4326116	4.97236	1.32e-32	NA
4341337	4.97175	0	gi|53791994|dbj|BAD54579.1|//putative L-ascorbate oxidase [Oryza sativa Japonica Group]
4327021	4.96963	4.76e-14	gi|115440087|ref|NP_001044323.1|//Os01g0761400 [Oryza sativa Japonica Group]
4325581	4.9689	4.69e-240	gi|115439577|ref|NP_001044068.1|//Os01g0716200 [Oryza sativa Japonica Group]
4328927	4.96867	1.91e-142	gi|47497872|dbj|BAD20056.1|//putative embryogenic callus protein 98b [Oryza sativa Japonica Group]
4333115	4.96578	5.01e-25	gi|115453533|ref|NP_001050367.1|//Os03g0416300 [Oryza sativa Japonica Group]
4347822	4.96102	0	gi|573957501|ref|XP_006660962.1|//PREDICTED: uncharacterized protein LOC102721579 isoform X1 [Oryza brachyantha];gi|573957503|ref|XP_006660963.1|//PREDICTED: uncharacterized protein LOC102721579 isoform X2 [Oryza brachyantha]
4345876	4.96064	0	gi|125561958|gb|EAZ07406.1|//hypothetical protein OsI_29657 [Oryza sativa Indica Group]
4324733	4.96025	6.64e-153	gi|115439683|ref|NP_001044121.1|//Os01g0727100 [Oryza sativa Japonica Group]
4350543	4.95636	1.72e-109	gi|115485565|ref|NP_001067926.1|//Os11g0490600 [Oryza sativa Japonica Group]
4342261	4.9542	0.000147993	gi|297606627|ref|NP_001058762.2|//Os07g0117800 [Oryza sativa Japonica Group];gi|218199002|gb|EEC81429.1|//hypothetical protein OsI_24689 [Oryza sativa Indica Group]
107277276	4.9542	3.8e-05	gi|937912848|dbj|BAS87767.1|//Os04g0141800, partial [Oryza sativa Japonica Group]
9270505	4.9542	0.000147993	gi|937922567|dbj|BAS97484.1|//Os06g0318500 [Oryza sativa Japonica Group]
4350212	4.9542	3.27e-07	gi|115484965|ref|NP_001067626.1|//Os11g0251200 [Oryza sativa Japonica Group]
4349292	4.9542	3.3e-09	gi|115483252|ref|NP_001065296.1|//Os10g0547200 [Oryza sativa Japonica Group]
4325832	4.9542	4.68e-14	gi|115442213|ref|NP_001045386.1|//Os01g0946700 [Oryza sativa Japonica Group]
4333856	4.9542	0.000147993	gi|115454855|ref|NP_001051028.1|//Os03g0706500 [Oryza sativa Japonica Group]
4340469	4.9542	0.000291944	gi|115467052|ref|NP_001057125.1|//Os06g0212600 [Oryza sativa Japonica Group]
4340841	4.9542	1.23e-11	gi|222635448|gb|EEE65580.1|//hypothetical protein OsJ_21089 [Oryza sativa Japonica Group]
4327920	4.9542	7.5e-05	gi|125570839|gb|EAZ12354.1|//hypothetical protein OsJ_02246 [Oryza sativa Japonica Group];gi|937896748|dbj|BAS72728.1|//Os01g0562400, partial [Oryza sativa Japonica Group]
4351044	4.9542	2.13e-06	gi|115486489|ref|NP_001068388.1|//Os11g0655300 [Oryza sativa Japonica Group]
4346913	4.9542	2.32e-08	gi|721679730|ref|XP_010238128.1|//PREDICTED: CST complex subunit CTC1 isoform X1 [Brachypodium distachyon]
9268363	4.95061	3.78e-42	gi|108862682|gb|ABA98520.2|//transcription activator, putative, expressed [Oryza sativa Japonica Group];gi|937942255|dbj|BAT17167.1|//Os12g0484900, partial [Oryza sativa Japonica Group]
4330317	4.94486	8.95e-10	gi|115447917|ref|NP_001047738.1|//Os02g0679700 [Oryza sativa Japonica Group]
107278669	4.94251	1.21e-08	gi|54306073|gb|AAV33307.1|//putatvie LOB domain protein [Oryza sativa Japonica Group]
4333309	4.93664	1.84e-24	gi|115453879|ref|NP_001050540.1|//Os03g0577100 [Oryza sativa Japonica Group]
4324737	4.93467	1.01e-54	gi|125572711|gb|EAZ14226.1|//hypothetical protein OsJ_04151 [Oryza sativa Japonica Group]
4349061	4.93191	0	gi|115482830|ref|NP_001065008.1|//Os10g0505700 [Oryza sativa Japonica Group]
9270534	4.93074	6.33e-09	gi|125580907|gb|EAZ21838.1|//hypothetical protein OsJ_05484 [Oryza sativa Japonica Group]
4344906	4.93074	2.17e-28	gi|831203044|gb|AKM05664.1|//leucine-rich repeat receptor kinase-type protein [Oryza sativa Japonica Group]
4343654	4.93074	1.62e-07	gi|937927306|dbj|BAT02223.1|//Os07g0569800, partial [Oryza sativa Japonica Group]
4344508	4.92778	2.69e-48	gi|115474503|ref|NP_001060848.1|//Os08g0114200 [Oryza sativa Japonica Group]
4326982	4.92481	1.36e-25	gi|115436324|ref|NP_001042920.1|//Os01g0329000 [Oryza sativa Japonica Group]
4335090	4.92481	2.9e-38	gi|115457142|ref|NP_001052171.1|//Os04g0178300 [Oryza sativa Japonica Group]
9268769	4.92427	3.42e-52	gi|22324432|dbj|BAC10349.1|//putative arabinoxylan narabinofuranohydrolase isoenzyme AXAH-I [Oryza sativa Japonica Group]
4347207	4.92283	4.66e-10	gi|51535859|dbj|BAD37942.1|//putative Cyt-P450 monooxygenase [Oryza sativa Japonica Group]
4339747	4.92283	1.62e-07	gi|222632713|gb|EEE64845.1|//hypothetical protein OsJ_19702 [Oryza sativa Japonica Group]
9267428	4.9183	4.82e-32	gi|297725833|ref|NP_001175280.1|//Os07g0587300 [Oryza sativa Japonica Group]
4339955	4.91648	1.72e-09	gi|115466088|ref|NP_001056643.1|//Os06g0123000 [Oryza sativa Japonica Group]
4343027	4.91648	3.37e-31	gi|297607087|ref|NP_001059467.2|//Os07g0417200, partial [Oryza sativa Japonica Group]
107276199	4.91488	5.15e-16	gi|31415945|gb|AAP50966.1|//hypothetical protein [Oryza sativa Japonica Group]
4350186	4.91222	1.22e-37	gi|115484917|ref|NP_001067602.1|//Os11g0245500 [Oryza sativa Japonica Group]
4337912	4.91089	9.59e-25	gi|125550967|gb|EAY96676.1|//hypothetical protein OsI_18595 [Oryza sativa Indica Group]
4346678	4.90689	6.72e-24	gi|51091684|dbj|BAD36467.1|//putative nucleotide-binding leucine-rich-repeat protein 1 [Oryza sativa Japonica Group]
9267199	4.90689	7.35e-17	gi|297723757|ref|NP_001174242.1|//Os05g0178000 [Oryza sativa Japonica Group]
4344010	4.90689	7.5e-05	gi|115473549|ref|NP_001060373.1|//Os07g0633400 [Oryza sativa Japonica Group]
4346230	4.90689	4.12e-21	gi|42408100|dbj|BAD09241.1|//unknown protein [Oryza sativa Japonica Group];gi|937931631|dbj|BAT06547.1|//Os08g0546900, partial [Oryza sativa Japonica Group];gi|115477657|ref|NP_001062424.1|//Os08g0546900 [Oryza sativa Japonica Group]
4323929	4.90689	7.5e-05	gi|115439713|ref|NP_001044136.1|//Os01g0729600 [Oryza sativa Japonica Group]
4332910	4.90689	2.32e-08	gi|222624969|gb|EEE59101.1|//hypothetical protein OsJ_10956 [Oryza sativa Japonica Group]
4346993	4.90689	1.84e-24	gi|115479041|ref|NP_001063114.1|//Os09g0400400 [Oryza sativa Japonica Group]
4333056	4.9	6.33e-09	gi|14165346|gb|AAK55478.1|AC084295_11//putative disease resistance response protein [Oryza sativa Japonica Group]
4323865	4.89819	0	gi|218187614|gb|EEC70041.1|//hypothetical protein OsI_00628 [Oryza sativa Indica Group]
9269313	4.89724	2.5e-39	gi|47848269|dbj|BAD22093.1|//putative ribosomal RNA apurinic site specific lyase [Oryza sativa Japonica Group]
4334323	4.88807	4.5e-30	gi|108711400|gb|ABF99195.1|//expressed protein [Oryza sativa Japonica Group]
4343356	4.88671	9.33e-91	gi|222637118|gb|EEE67250.1|//hypothetical protein OsJ_24405 [Oryza sativa Japonica Group]
4332071	4.88264	5.89e-07	gi|218192343|gb|EEC74770.1|//hypothetical protein OsI_10539 [Oryza sativa Indica Group]
4350827	4.88212	3.94e-140	gi|115486101|ref|NP_001068194.1|//Os11g0592600 [Oryza sativa Japonica Group]
4337460	4.88035	2.24e-205	gi|32488713|emb|CAE03456.1|//OSJNBa0088H09.14 [Oryza sativa Japonica Group]
4330779	4.87652	9.85e-16	gi|115448779|ref|NP_001048169.1|//Os02g0756600 [Oryza sativa Japonica Group]
9270279	4.87637	4.82e-32	gi|297727487|ref|NP_001176107.1|//Os10g0361350 [Oryza sativa Japonica Group]
4344205	4.87447	2.45e-12	gi|115473921|ref|NP_001060559.1|//Os07g0664400 [Oryza sativa Japonica Group]
4350386	4.87213	7.76e-51	gi|115485277|ref|NP_001067782.1|//Os11g0427800 [Oryza sativa Japonica Group]
4324697	4.8635	1.01e-78	gi|115439607|ref|NP_001044083.1|//Os01g0719300 [Oryza sativa Japonica Group]
4327244	4.86226	3.38e-160	gi|125528905|gb|EAY77019.1|//hypothetical protein OsI_04975 [Oryza sativa Indica Group]
4330756	4.85798	2.46e-23	gi|297599935|ref|NP_001048146.2|//Os02g0753400 [Oryza sativa Japonica Group]
107276788	4.85798	7.5e-05	gi|52353504|gb|AAU44070.1|//putative inositol-1,4,5-trisphosphate 5-phosphatase [Oryza sativa Japonica Group]
9271649	4.85798	1.12e-06	gi|297724457|ref|NP_001174592.1|//Os06g0140000 [Oryza sativa Japonica Group]
4344376	4.85798	1.62e-07	gi|222637735|gb|EEE67867.1|//hypothetical protein OsJ_25679 [Oryza sativa Japonica Group]
4334245	4.85798	3.6e-15	gi|218186804|gb|EEC69231.1|//hypothetical protein OsI_38238 [Oryza sativa Indica Group]
4347070	4.85422	0	gi|115479183|ref|NP_001063185.1|//Os09g0417800 [Oryza sativa Japonica Group]
4349246	4.85383	5.47e-29	gi|115483168|ref|NP_001065177.1|//Os10g0538200 [Oryza sativa Japonica Group]
4327723	4.85352	1.46e-292	gi|53792194|dbj|BAD52827.1|//receptor-like protein kinase 1-like [Oryza sativa Japonica Group]
4346016	4.84907	3.93e-56	gi|115477248|ref|NP_001062220.1|//Os08g0512600 [Oryza sativa Japonica Group]
4346496	4.84549	4.44e-08	gi|115478136|ref|NP_001062663.1|//Os09g0247600 [Oryza sativa Japonica Group]
9270382	4.8413	1.43e-09	gi|115457492|ref|NP_001052346.1|//Os04g0271700 [Oryza sativa Japonica Group]
4337490	4.83542	9.73e-84	gi|115461490|ref|NP_001054345.1|//Os04g0689400 [Oryza sativa Japonica Group]
4341996	4.83434	7.06e-240	gi|53792759|dbj|BAD53794.1|//putative extensin [Oryza sativa Japonica Group]
4349207	4.82845	2.18e-128	gi|115483096|ref|NP_001065141.1|//Os10g0530900 [Oryza sativa Japonica Group]
4334013	4.82517	5.89e-36	gi|115455153|ref|NP_001051177.1|//Os03g0734100 [Oryza sativa Japonica Group]
4338404	4.82443	1.72e-09	gi|222631110|gb|EEE63242.1|//hypothetical protein OsJ_18052 [Oryza sativa Japonica Group]
4327786	4.82375	1.7e-57	gi|297596402|ref|NP_001042529.2|//Os01g0236400 [Oryza sativa Japonica Group]
4348259	4.82273	4.33e-21	gi|115481414|ref|NP_001064300.1|//Os10g0200700 [Oryza sativa Japonica Group]
4336760	4.82273	9.85e-16	gi|38345867|emb|CAD41164.2|//OSJNBa0064M23.9 [Oryza sativa Japonica Group]
4324345	4.82224	1.39e-34	gi|115441801|ref|NP_001045180.1|//Os01g0914400 [Oryza sativa Japonica Group]
107278221	4.82018	3.6e-15	gi|937937911|dbj|BAT12824.1|//Os11g0164900, partial [Oryza sativa Japonica Group]
4339486	4.81983	2.15e-106	gi|115465203|ref|NP_001056201.1|//Os05g0543100 [Oryza sativa Japonica Group]
107279791	4.81741	0	gi|77553477|gb|ABA96273.1|//Zinc finger, C3HC4 type family protein, expressed [Oryza sativa Japonica Group]
4336585	4.81378	6.87e-15	gi|115459772|ref|NP_001053486.1|//Os04g0549700 [Oryza sativa Japonica Group]
9270481	4.81307	8.07e-70	gi|297721009|ref|NP_001172867.1|//Os02g0230300 [Oryza sativa Japonica Group]
107279853	4.80735	1.12e-06	gi|19386832|dbj|BAB86210.1|//putative cytochrome P450-dependent fatty acid hydroxylase [Oryza sativa Japonica Group]
107276502	4.80735	0.000291944	gi|108864483|gb|ABA94163.2|//Protein kinase domain containing protein, expressed [Oryza sativa Japonica Group]
4324209	4.80735	1.73e-13	gi|115438350|ref|NP_001043518.1|//Os01g0605300 [Oryza sativa Japonica Group]
9269602	4.80735	2.32e-08	gi|85822770|gb|ABC84855.1|//grain length and weight protein [Oryza sativa Indica Group]
4334948	4.80735	4.76e-14	gi|115456892|ref|NP_001052046.1|//Os04g0116200 [Oryza sativa Japonica Group]
107276573	4.80735	7.5e-05	gi|32490292|emb|CAE04990.1|//OSJNBa0057M08.29 [Oryza sativa Japonica Group]
4344560	4.80735	0.000147993	gi|125559993|gb|EAZ05441.1|//hypothetical protein OsI_27655 [Oryza sativa Indica Group]
107275854	4.80735	1.93e-05	gi|108706128|gb|ABF93923.1|//subtilase family protein, putative [Oryza sativa Japonica Group]
4350731	4.80735	2.73e-05	gi|115485913|ref|NP_001068100.1|//Os11g0558900 [Oryza sativa Japonica Group]
4349226	4.80735	0.000147993	gi|937936888|dbj|BAT11802.1|//Os10g0533800 [Oryza sativa Japonica Group]
4331993	4.80735	7.51e-56	gi|297600510|ref|NP_001049315.2|//Os03g0205700 [Oryza sativa Japonica Group]
4337130	4.80185	2.93e-219	gi|38344803|emb|CAE03004.2|//OSJNBa0043L09.23 [Oryza sativa Japonica Group]
4350099	4.8009	1.7e-57	gi|222615731|gb|EEE51863.1|//hypothetical protein OsJ_33396 [Oryza sativa Japonica Group]
9272435	4.79442	7.03e-54	gi|297728697|ref|NP_001176712.1|//Os11g0676980 [Oryza sativa Japonica Group]
4347473	4.79442	6.74e-83	gi|115479951|ref|NP_001063569.1|//Os09g0498800 [Oryza sativa Japonica Group]
4351186	4.79373	2.32e-37	gi|115486751|ref|NP_001068519.1|//Os11g0701000 [Oryza sativa Japonica Group]
4339395	4.79373	5.51e-48	gi|52353391|gb|AAU43959.1|//putative flavonol glucosyltransferase [Oryza sativa Japonica Group]
4347547	4.79355	1.11e-167	gi|115480093|ref|NP_001063640.1|//Os09g0511900, partial [Oryza sativa Japonica Group]
4331157	4.79272	5.66e-144	gi|115449697|ref|NP_001048530.1|//Os02g0818900 [Oryza sativa Japonica Group]
4325083	4.79252	0	gi|56784732|dbj|BAD81881.1|//putative RRM-containing protein SEB-4 [Oryza sativa Japonica Group]
4339574	4.79128	1.69e-81	gi|115465373|ref|NP_001056286.1|//Os05g0557100 [Oryza sativa Japonica Group]
4338900	4.78635	1.19e-116	gi|218196862|gb|EEC79289.1|//hypothetical protein OsI_20093 [Oryza sativa Indica Group]
107278200	4.7851	4.44e-08	gi|937914117|dbj|BAS89036.1|//Os04g0400700 [Oryza sativa Japonica Group]
4323851	4.78427	5.66e-144	gi|115437838|ref|NP_001043393.1|//Os01g0577600 [Oryza sativa Japonica Group]
4340679	4.78407	2.35e-87	gi|115467438|ref|NP_001057318.1|//Os06g0256900 [Oryza sativa Japonica Group]
9272626	4.77995	8.73e-225	gi|297726549|ref|NP_001175638.1|//Os08g0489300 [Oryza sativa Japonica Group]
4334708	4.77934	2.17e-28	gi|115456455|ref|NP_001051828.1|//Os03g0836900 [Oryza sativa Japonica Group]
4340592	4.77259	6.33e-09	gi|937922026|dbj|BAS96943.1|//Os06g0234600, partial [Oryza sativa Japonica Group];gi|125554674|gb|EAZ00280.1|//hypothetical protein OsI_22295 [Oryza sativa Indica Group]
4332585	4.77259	1.13e-42	gi|115452545|ref|NP_001049873.1|//Os03g0302900 [Oryza sativa Japonica Group]
4352488	4.76896	4.43e-75	gi|115489016|ref|NP_001066995.1|//Os12g0555200 [Oryza sativa Japonica Group]
4343480	4.76818	6.74e-83	gi|937927016|dbj|BAT01933.1|//Os07g0537600 [Oryza sativa Japonica Group]
4331300	4.76775	5.02e-181	gi|115450129|ref|NP_001048665.1|//Os03g0102700 [Oryza sativa Japonica Group]
4338802	4.7654	8.99e-235	gi|115463915|ref|NP_001055557.1|//Os05g0415700 [Oryza sativa Japonica Group]
4337529	4.76312	1.25e-274	gi|115461565|ref|NP_001054382.1|//Os05g0102000 [Oryza sativa Japonica Group]
4333028	4.76022	6.72e-24	gi|115453369|ref|NP_001050285.1|//Os03g0392600 [Oryza sativa Japonica Group]
4331534	4.75974	1.02e-33	gi|108706050|gb|ABF93845.1|//Glutathione S-transferase, C-terminal domain containing protein, expressed [Oryza sativa Japonica Group]
4333795	4.75953	1.47e-60	gi|115454737|ref|NP_001050969.1|//Os03g0694500 [Oryza sativa Japonica Group]
4347412	4.75702	2.83e-34	gi|115479833|ref|NP_001063510.1|//Os09g0483500 [Oryza sativa Japonica Group]
4348947	4.75636	0	gi|18087871|gb|AAL59025.1|AC087182_8//putative cytochrome P450 protein [Oryza sativa Japonica Group]
4343690	4.75489	0.000291944	gi|34393561|dbj|BAC83159.1|//putative receptor-like kinase RHG1 [Oryza sativa Japonica Group]
4342321	4.75489	0.000147993	gi|115470441|ref|NP_001058819.1|//Os07g0129800 [Oryza sativa Japonica Group]
9271009	4.75489	8.41e-08	gi|38567894|emb|CAE03649.2|//OSJNBa0060N03.14 [Oryza sativa Japonica Group]
4344133	4.75489	4.95e-06	gi|222637590|gb|EEE67722.1|//hypothetical protein OsJ_25402 [Oryza sativa Japonica Group]
4347088	4.75489	1.23e-30	gi|218202162|gb|EEC84589.1|//hypothetical protein OsI_31400 [Oryza sativa Indica Group]
107281960	4.75489	0.000147993	gi|29788811|gb|AAP03357.1|//putative mutator-like transposase [Oryza sativa Japonica Group]
4331206	4.75489	8.49e-08	gi|115449889|ref|NP_001048576.1|//Os02g0824500 [Oryza sativa Japonica Group]
9266660	4.75489	3.8e-05	gi|937896479|dbj|BAS72459.1|//Os01g0522400 [Oryza sativa Japonica Group];gi|218188357|gb|EEC70784.1|//hypothetical protein OsI_02224 [Oryza sativa Indica Group]
4347992	4.75489	2.54e-58	gi|17047037|gb|AAL34942.1|AC079037_15//Putative G-protein [Oryza sativa]
4350169	4.75489	8.49e-08	gi|115484885|ref|NP_001067586.1|//Os11g0241700 [Oryza sativa Japonica Group]
4337382	4.75489	3.8e-05	gi|115461282|ref|NP_001054241.1|//Os04g0674600, partial [Oryza sativa Japonica Group]
4351267	4.75169	2.2e-184	gi|115486904|ref|NP_001065939.1|//Os12g0106300 [Oryza sativa Japonica Group]
4349497	4.75107	1.5e-27	gi|115483640|ref|NP_001065490.1|//Os10g0577400 [Oryza sativa Japonica Group]
4337580	4.74416	1.57e-20	gi|115461663|ref|NP_001054431.1|//Os05g0108400 [Oryza sativa Japonica Group]
4324833	4.74351	0	gi|115441407|ref|NP_001044983.1|//Os01g0878900 [Oryza sativa Japonica Group]
4340517	4.74339	7.78e-35	gi|51535080|dbj|BAD37669.1|//putative RRM-containing protein [Oryza sativa Japonica Group]
4331845	4.7411	0	gi|115451153|ref|NP_001049177.1|//Os03g0183000 [Oryza sativa Japonica Group]
4338034	4.74024	3.71e-33	gi|47777436|gb|AAT38069.1|//putative pyrophosphate-fructose-6-phosphate-1-phosphotransferase [Oryza sativa Japonica Group]
4347741	4.73791	3.68e-54	gi|115480457|ref|NP_001063822.1|//Os09g0542600 [Oryza sativa Japonica Group]
107277455	4.73697	4.44e-08	gi|75168345|sp|Q9AWS7.1|Y1407_ORYSJ//RecName: Full=Putative AP2/ERF and B3 domain-containing protein Os01g0140700
9267684	4.72792	1.12e-06	gi|215697527|dbj|BAG91521.1|//unnamed protein product [Oryza sativa Japonica Group]
4324059	4.72403	6.87e-15	gi|115434646|ref|NP_001042081.1|//Os01g0159000 [Oryza sativa Japonica Group]
107276368	4.72247	5.89e-07	gi|937907377|dbj|BAS82297.1|//Os03g0148300 [Oryza sativa Japonica Group]
4330938	4.71882	6.33e-09	gi|115449085|ref|NP_001048322.1|//Os02g0783000 [Oryza sativa Japonica Group]
4324823	4.71699	1.31e-14	gi|115441113|ref|NP_001044836.1|//Os01g0854400 [Oryza sativa Japonica Group]
4324357	4.71699	2.93e-79	gi|115441849|ref|NP_001045204.1|//Os01g0917900 [Oryza sativa Japonica Group]
4337025	4.7161	9.04e-218	gi|6624712|emb|CAB63874.1|//l1332.3a [Oryza sativa Indica Group]
4331330	4.71425	2.17e-28	gi|24476035|gb|AAN62777.1|//Hypothetical protein [Oryza sativa Japonica Group]
4333522	4.71425	1.88e-15	gi|122246883|sp|Q10GB1.1|NEK1_ORYSJ//RecName: Full=Serine/threonine-protein kinase Nek1; AltName: Full=NimA-related protein kinase 1; AltName: Full=OsNek1
4339098	4.71359	2.54e-58	gi|115464469|ref|NP_001055834.1|//Os05g0476100 [Oryza sativa Japonica Group]
4341940	4.7123	0	gi|53791844|dbj|BAD53910.1|//putative xyloglucan endotransglycosylase [Oryza sativa Japonica Group]
4342338	4.71149	1.09e-19	gi|34393746|dbj|BAC83286.1|//putative receptor-type protein kinase LRK1 [Oryza sativa Japonica Group]
4332901	4.71149	1.31e-14	gi|115453131|ref|NP_001050166.1|//Os03g0363600 [Oryza sativa Japonica Group]
4331236	4.70782	7.15e-26	gi|115450003|ref|NP_001048604.1|//Os02g0829100 [Oryza sativa Japonica Group]
4352286	4.70545	0	gi|115488692|ref|NP_001066833.1|//Os12g0503000 [Oryza sativa Japonica Group]
4339433	4.70044	3.09e-07	gi|115465099|ref|NP_001056149.1|//Os05g0534500 [Oryza sativa Japonica Group]
4333877	4.70044	0.000147993	gi|115454895|ref|NP_001051048.1|//Os03g0710500 [Oryza sativa Japonica Group]
4350055	4.70044	2.99e-20	gi|125576572|gb|EAZ17794.1|//hypothetical protein OsJ_33337 [Oryza sativa Japonica Group]
4325764	4.70044	3.09e-07	gi|115442245|ref|NP_001045402.1|//Os01g0949800 [Oryza sativa Japonica Group]
4340793	4.70044	1.27e-06	gi|937922393|dbj|BAS97310.1|//Os06g0292100 [Oryza sativa Japonica Group]
4338204	4.70044	1.34e-32	gi|115462829|ref|NP_001055014.1|//Os05g0245300 [Oryza sativa Japonica Group]
4347756	4.69061	1.73e-13	gi|115480487|ref|NP_001063837.1|//Os09g0545700 [Oryza sativa Japonica Group]
107276895	4.6893	1.08e-19	gi|41469583|gb|AAS07326.1|//hypothetical protein [Oryza sativa Japonica Group]
4343033	4.68442	0	gi|50511375|gb|AAT77298.1|//unknown protein [Oryza sativa Japonica Group]
4332673	4.68326	1.84e-151	gi|108707866|gb|ABF95661.1|//Leucine Rich Repeat family protein, expressed [Oryza sativa Japonica Group]
4332232	4.68182	3.55e-52	gi|115451873|ref|NP_001049537.1|//Os03g0245200 [Oryza sativa Japonica Group]
4337090	4.68182	5.89e-07	gi|39546245|emb|CAE04254.3|//OSJNBa0089N06.15 [Oryza sativa Japonica Group]
4333134	4.68072	1.26e-150	gi|115453571|ref|NP_001050386.1|//Os03g0421800 [Oryza sativa Japonica Group]
4350063	4.67688	1.98e-124	gi|222615714|gb|EEE51846.1|//hypothetical protein OsJ_33349 [Oryza sativa Japonica Group]
4339718	4.67557	5.32e-164	gi|297604962|ref|NP_001056424.2|//Os05g0580000 [Oryza sativa Japonica Group]
4340849	4.67009	0	gi|218198046|gb|EEC80473.1|//hypothetical protein OsI_22696 [Oryza sativa Indica Group]
4327507	4.66928	1.73e-13	gi|222619524|gb|EEE55656.1|//hypothetical protein OsJ_04049 [Oryza sativa Japonica Group]
4328696	4.66297	3.28e-13	gi|115444971|ref|NP_001046265.1|//Os02g0209400 [Oryza sativa Japonica Group]
4345123	4.66297	1.53e-11	gi|115475619|ref|NP_001061406.1|//Os08g0266700 [Oryza sativa Japonica Group]
4338770	4.66297	1.12e-06	gi|937919064|dbj|BAS93982.1|//Os05g0409100 [Oryza sativa Japonica Group]
4324341	4.65575	8.21e-56	gi|125573084|gb|EAZ14599.1|//hypothetical protein OsJ_04522 [Oryza sativa Japonica Group]
4342114	4.65498	1.52e-48	gi|115470054|ref|NP_001058626.1|//Os06g0726100 [Oryza sativa Japonica Group]
4341835	4.65464	1.22e-37	gi|297606354|ref|NP_001058354.2|//Os06g0677000 [Oryza sativa Japonica Group]
4326743	4.65431	1.24e-44	gi|115435412|ref|NP_001042464.1|//Os01g0226400 [Oryza sativa Japonica Group]
4326880	4.65208	6.87e-15	gi|115437380|ref|NP_001043281.1|//Os01g0546400 [Oryza sativa Japonica Group]
4331138	4.64948	0	gi|218191811|gb|EEC74238.1|//hypothetical protein OsI_09437 [Oryza sativa Indica Group]
4345440	4.64898	3.37e-261	gi|115476192|ref|NP_001061692.1|//Os08g0380100 [Oryza sativa Japonica Group]
4339527	4.64866	3.28e-13	gi|115465285|ref|NP_001056242.1|//Os05g0550600 [Oryza sativa Japonica Group]
4324219	4.64572	2.36e-44	gi|115438390|ref|NP_001043528.1|//Os01g0607000 [Oryza sativa Japonica Group]
4347337	4.64386	7.5e-05	gi|297609619|ref|NP_001063440.2|//Os09g0471200 [Oryza sativa Japonica Group]
4352274	4.64386	3.09e-07	gi|115488670|ref|NP_001066822.1|//Os12g0501400 [Oryza sativa Japonica Group]
9268400	4.64386	7.5e-05	gi|218198031|gb|EEC80458.1|//hypothetical protein OsI_22663 [Oryza sativa Indica Group]
4342215	4.64386	2.13e-06	gi|115470245|ref|NP_001058721.1|//Os07g0109100 [Oryza sativa Japonica Group]
4347489	4.64386	5.85e-43	gi|355141931|gb|AER52053.1|//vWA domain containing protein [Oryza sativa Japonica Group]
4336336	4.64386	9.31e-39	gi|115459306|ref|NP_001053253.1|//Os04g0505400 [Oryza sativa Japonica Group]
4326496	4.64386	1.93e-05	gi|115436416|ref|NP_001042966.1|//Os01g0347000 [Oryza sativa Japonica Group]
4339762	4.64386	2.28e-30	gi|115465733|ref|NP_001056466.1|//Os05g0587000 [Oryza sativa Japonica Group]
4351005	4.64386	0.000291944	gi|115486419|ref|NP_001068353.1|//Os11g0641500 [Oryza sativa Japonica Group]
4334918	4.64386	4.04e-06	gi|115456838|ref|NP_001052019.1|//Os04g0107700 [Oryza sativa Japonica Group]
4340045	4.64386	9.07e-14	gi|115466262|ref|NP_001056730.1|//Os06g0136900 [Oryza sativa Japonica Group]
4330040	4.63526	0	gi|115447409|ref|NP_001047484.1|//Os02g0627100 [Oryza sativa Japonica Group]
4333695	4.63472	6.21e-69	gi|115454547|ref|NP_001050874.1|//Os03g0672400 [Oryza sativa Japonica Group]
4351006	4.63467	6.71e-168	gi|297612261|ref|NP_001068354.2|//Os11g0641800, partial [Oryza sativa Japonica Group]
4352586	4.63454	5.92e-115	gi|115489200|ref|NP_001067087.1|//Os12g0571700 [Oryza sativa Japonica Group]
107280645	4.63421	5.69e-20	gi|218195018|gb|EEC77445.1|//hypothetical protein OsI_16250 [Oryza sativa Indica Group]
4335818	4.6333	0	NA
4346301	4.63128	0	gi|115477785|ref|NP_001062488.1|//Os08g0557800 [Oryza sativa Japonica Group]
9269462	4.62936	1.62e-07	gi|937910528|dbj|BAS85448.1|//Os03g0643250 [Oryza sativa Japonica Group];gi|53749417|gb|AAU90275.1|//calcium binding EGF domain containing protein [Oryza sativa Japonica Group];gi|222625444|gb|EEE59576.1|//hypothetical protein OsJ_11873 [Oryza sativa Japonica Group]
4335157	4.62936	2.32e-08	gi|38344998|emb|CAD40016.2|//OSJNBa0052O21.1 [Oryza sativa Japonica Group]
4345703	4.62859	1.56e-55	gi|115476654|ref|NP_001061923.1|//Os08g0444500 [Oryza sativa Japonica Group]
4334683	4.62838	5.9e-62	gi|40714675|gb|AAR88581.1|//putative hydroxysteroiddehydrogenase [Oryza sativa Japonica Group]
4332587	4.62727	3.09e-07	gi|115452549|ref|NP_001049875.1|//Os03g0304100 [Oryza sativa Japonica Group]
4326471	4.62554	1.28e-250	gi|115436436|ref|NP_001042976.1|//Os01g0348900 [Oryza sativa Japonica Group]
4330251	4.62059	5.89e-07	gi|115447791|ref|NP_001047675.1|//Os02g0666600 [Oryza sativa Japonica Group]
4347103	4.62059	6.36e-24	gi|115479247|ref|NP_001063217.1|//Os09g0424300 [Oryza sativa Japonica Group]
4338760	4.61984	2.77e-159	gi|115463833|ref|NP_001055516.1|//Os05g0406800 [Oryza sativa Japonica Group]
4341725	4.61471	7.65e-06	gi|115469318|ref|NP_001058258.1|//Os06g0658500 [Oryza sativa Japonica Group];gi|222636025|gb|EEE66157.1|//hypothetical protein OsJ_22226 [Oryza sativa Japonica Group]
4338337	4.61471	1.45e-05	gi|222631007|gb|EEE63139.1|//hypothetical protein OsJ_17947 [Oryza sativa Japonica Group]
4351098	4.61471	4.04e-06	gi|115486585|ref|NP_001068436.1|//Os11g0672700 [Oryza sativa Japonica Group]
4347747	4.61471	4.04e-06	gi|115480469|ref|NP_001063828.1|//Os09g0543900 [Oryza sativa Japonica Group]
4349271	4.61182	2.69e-101	gi|115483214|ref|NP_001065200.1|//Os10g0544200 [Oryza sativa Japonica Group]
4349767	4.60965	4.65e-206	gi|297612669|ref|NP_001066142.2|//Os12g0144600 [Oryza sativa Japonica Group]
4324798	4.60881	1.62e-07	gi|115441245|ref|NP_001044902.1|//Os01g0866000 [Oryza sativa Japonica Group]
107275637	4.60218	0	NA
4327550	4.60088	0	gi|218189239|gb|EEC71666.1|//hypothetical protein OsI_04129 [Oryza sativa Indica Group]
4338619	4.59779	5.08e-18	gi|115463571|ref|NP_001055385.1|//Os05g0376800 [Oryza sativa Japonica Group]
4344839	4.59694	1.12e-06	gi|115475121|ref|NP_001061157.1|//Os08g0189200 [Oryza sativa Japonica Group]
9271558	4.59694	4.76e-14	gi|297719697|ref|NP_001172210.1|//Os01g0183700 [Oryza sativa Japonica Group]
4347067	4.59495	2.69e-101	gi|115479177|ref|NP_001063182.1|//Os09g0416900 [Oryza sativa Japonica Group]
4325052	4.59495	1.62e-38	gi|85541645|sp|O48653.2|DPOLA_ORYSJ//RecName: Full=DNA polymerase alpha catalytic subunit
4348135	4.59352	5.08e-18	gi|115481192|ref|NP_001064189.1|//Os10g0155100 [Oryza sativa Japonica Group]
4328496	4.59079	7.95e-199	gi|115444601|ref|NP_001046080.1|//Os02g0178800 [Oryza sativa Japonica Group]
4324106	4.58925	8.98e-46	gi|115439243|ref|NP_001043901.1|//Os01g0685900 [Oryza sativa Japonica Group]
4352439	4.58769	2.16e-87	gi|77556657|gb|ABA99453.1|//respiratory burst oxidase, putative, expressed [Oryza sativa Japonica Group]
4352880	4.58496	1.12e-06	gi|125537529|gb|EAY84017.1|//hypothetical protein OsI_39248 [Oryza sativa Indica Group]
4332896	4.58496	2.32e-08	gi|115453121|ref|NP_001050161.1|//Os03g0363100 [Oryza sativa Japonica Group]
9268131	4.58496	4.26e-08	gi|125531939|gb|EAY78504.1|//hypothetical protein OsI_33597 [Oryza sativa Indica Group]
4344103	4.58496	3.09e-07	gi|115473729|ref|NP_001060463.1|//Os07g0646500 [Oryza sativa Japonica Group]
4341587	4.58353	2.05e-35	gi|115469060|ref|NP_001058129.1|//Os06g0633100 [Oryza sativa Japonica Group]
4335391	4.57289	2.68e-18	gi|115457568|ref|NP_001052384.1|//Os04g0288500 [Oryza sativa Japonica Group]
4332067	4.56986	1.19e-12	gi|115451567|ref|NP_001049384.1|//Os03g0216500 [Oryza sativa Japonica Group]
9266169	4.56715	0	gi|297728633|ref|NP_001176680.1|//Os11g0645300 [Oryza sativa Japonica Group]
4332627	4.56698	2.53e-140	gi|115452627|ref|NP_001049914.1|//Os03g0310000 [Oryza sativa Japonica Group]
4349583	4.56294	2.5e-94	gi|115483805|ref|NP_001065564.1|//Os11g0111900 [Oryza sativa Japonica Group]
4349058	4.55897	1.12e-06	gi|115482824|ref|NP_001065005.1|//Os10g0504900 [Oryza sativa Japonica Group]
4350821	4.55459	6.36e-24	gi|115486089|ref|NP_001068188.1|//Os11g0592000 [Oryza sativa Japonica Group]
4339612	4.5518	2.73e-41	gi|115465447|ref|NP_001056323.1|//Os05g0563000 [Oryza sativa Japonica Group]
9268613	4.55152	3.78e-214	gi|32488762|emb|CAE04315.1|//OSJNBb0016D16.6 [Oryza sativa Japonica Group]
4339602	4.55117	5.89e-07	gi|115465427|ref|NP_001056313.1|//Os05g0561400 [Oryza sativa Japonica Group]
4324211	4.54844	2.05e-35	gi|937897084|dbj|BAS73064.1|//Os01g0605500 [Oryza sativa Japonica Group]
4341874	4.5479	6.36e-24	gi|115469586|ref|NP_001058392.1|//Os06g0683800 [Oryza sativa Japonica Group]
4334675	4.5479	2.63e-53	gi|115456397|ref|NP_001051799.1|//Os03g0832200 [Oryza sativa Japonica Group]
4332449	4.54579	1.02e-47	gi|728047693|sp|B8ALI0.1|AB5G_ORYSI//RecName: Full=ABC transporter G family member 5; Short=ABC transporter ABCG.5; Short=OsABCG5; AltName: Full=White-brown complex homolog protein 5; Short=OsWBC5
4352567	4.54455	6.77e-107	gi|115489164|ref|NP_001067069.1|//Os12g0568900 [Oryza sativa Japonica Group]
107276884	4.54432	2.13e-06	gi|206558321|sp|Q6ETL2.2|TLP4_ORYSJ//RecName: Full=Tubby-like protein 4; Short=OsTLP4; AltName: Full=Tubby-like F-box protein 13; Short=OsTLP13
4325780	4.54137	2.29e-23	gi|115436122|ref|NP_001042819.1|//Os01g0300900 [Oryza sativa Japonica Group]
4345623	4.53916	3.09e-07	gi|115476502|ref|NP_001061847.1|//Os08g0428200 [Oryza sativa Japonica Group]
4347593	4.53507	6.77e-78	gi|115480183|ref|NP_001063685.1|//Os09g0518200 [Oryza sativa Japonica Group]
4351119	4.53036	7.89e-116	gi|937940330|dbj|BAT15243.1|//Os11g0679700, partial [Oryza sativa Japonica Group]
4339359	4.52714	1.45e-67	gi|937920032|dbj|BAS94950.1|//Os05g0521900 [Oryza sativa Japonica Group]
4343034	4.52539	7.59e-255	gi|50511375|gb|AAT77298.1|//unknown protein [Oryza sativa Japonica Group]
107277467	4.52356	7.43e-19	gi|55296938|dbj|BAD68389.1|//hypothetical protein [Oryza sativa Japonica Group]
4333496	4.52356	1.45e-05	gi|115454197|ref|NP_001050699.1|//Os03g0626100 [Oryza sativa Japonica Group]
9267919	4.52356	2.01e-28	gi|297725197|ref|NP_001174962.1|//Os06g0683950 [Oryza sativa Japonica Group]
4334573	4.52356	1.12e-06	gi|115456201|ref|NP_001051701.1|//Os03g0817500 [Oryza sativa Japonica Group]
4330088	4.5221	2.84e-48	gi|297599658|ref|NP_001047526.2|//Os02g0637000 [Oryza sativa Japonica Group]
4332184	4.51987	5.17e-41	gi|115451779|ref|NP_001049490.1|//Os03g0236200 [Oryza sativa Japonica Group]
4347681	4.51907	8.21e-23	gi|937934205|dbj|BAT09120.1|//Os09g0533200, partial [Oryza sativa Japonica Group]
4351187	4.51833	5e-34	gi|937940453|dbj|BAT15366.1|//Os11g0701100, partial [Oryza sativa Japonica Group]
4327211	4.51694	9.84e-55	gi|222619228|gb|EEE55360.1|//hypothetical protein OsJ_03403 [Oryza sativa Japonica Group]
4335345	4.51616	1.39e-34	gi|115457492|ref|NP_001052346.1|//Os04g0271700 [Oryza sativa Japonica Group]
4350490	4.51131	1.83e-88	gi|218185711|gb|EEC68138.1|//hypothetical protein OsI_36057 [Oryza sativa Indica Group]
4336764	4.51096	9.23e-142	gi|222629420|gb|EEE61552.1|//hypothetical protein OsJ_15896 [Oryza sativa Japonica Group]
107276968	4.51096	8.09e-12	gi|56784936|dbj|BAD82394.1|//hypothetical protein [Oryza sativa Japonica Group]
4331094	4.50956	3.39e-33	gi|47497096|dbj|BAD19147.1|//putative phragmoplast-associated kinesin [Oryza sativa Japonica Group]
4325803	4.50779	1.82e-17	gi|115434358|ref|NP_001041937.1|//Os01g0133200 [Oryza sativa Japonica Group]
4332204	4.5025	4.33e-23	gi|115451817|ref|NP_001049509.1|//Os03g0240600 [Oryza sativa Japonica Group]
4349689	4.5025	7.2e-49	gi|77548581|gb|ABA91378.1|//D-mannose binding lectin family protein, expressed [Oryza sativa Japonica Group]
4345408	4.50125	1.23e-22	gi|115476130|ref|NP_001061661.1|//Os08g0372900 [Oryza sativa Japonica Group]
107275315	4.48829	1.53e-11	gi|937936029|dbj|BAT10943.1|//Os10g0429500 [Oryza sativa Japonica Group]
4343433	4.48382	6.54e-17	gi|115472465|ref|NP_001059831.1|//Os07g0526600 [Oryza sativa Japonica Group]
4349289	4.47753	5.56e-22	gi|115483246|ref|NP_001065216.1|//Os10g0546400 [Oryza sativa Japonica Group]
4341168	4.47573	5.89e-07	gi|115468294|ref|NP_001057746.1|//Os06g0521500 [Oryza sativa Japonica Group]
4324928	4.47573	1.99e-21	gi|222619600|gb|EEE55732.1|//hypothetical protein OsJ_04220 [Oryza sativa Japonica Group]
4343812	4.47573	7.35e-17	gi|47848375|dbj|BAD22234.1|//hypothetical protein [Oryza sativa Japonica Group]
4339293	4.47573	8.35e-16	gi|48475075|gb|AAT44144.1|//unknown protein [Oryza sativa Japonica Group];gi|115464839|ref|NP_001056019.1|//Os05g0512000 [Oryza sativa Japonica Group]
4324018	4.47393	0	gi|115436882|ref|NP_001043159.1|//Os01g0508500 [Oryza sativa Japonica Group]
4328871	4.47146	3.52e-54	gi|115445299|ref|NP_001046429.1|//Os02g0247100 [Oryza sativa Japonica Group]
4335729	4.4667	6.84e-121	gi|115458178|ref|NP_001052689.1|//Os04g0401700 [Oryza sativa Japonica Group]
9270602	4.46538	1.82e-17	gi|125534716|gb|EAY81264.1|//hypothetical protein OsI_36442 [Oryza sativa Indica Group]
4338865	4.46489	4.42e-16	gi|115464025|ref|NP_001055612.1|//Os05g0428400 [Oryza sativa Japonica Group]
4342335	4.45943	2.51e-06	gi|955715184|ref|XP_014660236.1|//PREDICTED: uncharacterized protein LOC101775595 [Setaria italica]
107275911	4.45943	4.04e-06	gi|937899931|dbj|BAS75911.1|//Os01g0919100 [Oryza sativa Japonica Group]
4326336	4.45943	7.5e-05	gi|937897633|dbj|BAS73613.1|//Os01g0670600, partial [Oryza sativa Japonica Group]
4345927	4.45943	1.45e-05	gi|115477078|ref|NP_001062135.1|//Os08g0496400 [Oryza sativa Japonica Group]
4337093	4.45943	1.87e-85	gi|115460740|ref|NP_001053970.1|//Os04g0629700 [Oryza sativa Japonica Group];gi|937916239|dbj|BAS91158.1|//Os04g0629700, partial [Oryza sativa Japonica Group]
4342345	4.45545	4.93e-258	gi|34393421|dbj|BAC82955.1|//putative OsLRK1(receptor-type protein kinase) [Oryza sativa Japonica Group]
4337048	4.45145	8.5e-239	gi|215765674|dbj|BAG87371.1|//unnamed protein product [Oryza sativa Japonica Group];gi|115460650|ref|NP_001053925.1|//Os04g0623500 [Oryza sativa Japonica Group]
4351314	4.45121	3.6e-15	gi|115486994|ref|NP_001065984.1|//Os12g0114500 [Oryza sativa Japonica Group]
4346625	4.44626	1.04e-10	gi|50251177|dbj|BAD29665.1|//streptococcal hemagglutinin-like protein [Oryza sativa Japonica Group]
4333838	4.44626	1.04e-10	gi|115454819|ref|NP_001051010.1|//Os03g0702500 [Oryza sativa Japonica Group]
4335641	4.44294	8.09e-12	gi|115458016|ref|NP_001052608.1|//Os04g0382400 [Oryza sativa Japonica Group]
4328531	4.44144	1.34e-20	gi|115444665|ref|NP_001046112.1|//Os02g0184900 [Oryza sativa Japonica Group]
9268442	4.44057	2.13e-06	gi|125551825|gb|EAY97534.1|//hypothetical protein OsI_19462 [Oryza sativa Indica Group]
9270629	4.4382	4.5e-53	gi|222637275|gb|EEE67407.1|//hypothetical protein OsJ_24731 [Oryza sativa Japonica Group]
4337649	4.43741	2.13e-06	gi|115461789|ref|NP_001054494.1|//Os05g0120900 [Oryza sativa Japonica Group]
4339471	4.43741	2.13e-06	gi|115465173|ref|NP_001056186.1|//Os05g0541100 [Oryza sativa Japonica Group]
4346658	4.43621	1.02e-87	gi|115478430|ref|NP_001062810.1|//Os09g0298500 [Oryza sativa Japonica Group]
4349792	4.43539	5.56e-22	gi|115484209|ref|NP_001065766.1|//Os11g0151400 [Oryza sativa Japonica Group]
4347767	4.43463	3.46e-17	gi|115480509|ref|NP_001063848.1|//Os09g0547200 [Oryza sativa Japonica Group]
4348490	4.43296	8.19e-32	gi|115481760|ref|NP_001064473.1|//Os10g0376900 [Oryza sativa Japonica Group]
4343936	4.42884	9.19e-27	gi|115473411|ref|NP_001060304.1|//Os07g0620800 [Oryza sativa Japonica Group]
4336182	4.42884	1.79e-33	gi|937914821|dbj|BAS89740.1|//Os04g0481200 [Oryza sativa Japonica Group]
4343312	4.42736	0	gi|115472239|ref|NP_001059718.1|//Os07g0500300 [Oryza sativa Japonica Group]
4341261	4.42626	7.65e-06	gi|115468468|ref|NP_001057833.1|//Os06g0549900 [Oryza sativa Japonica Group]
4330517	4.42626	1.99e-21	gi|115448287|ref|NP_001047923.1|//Os02g0715000 [Oryza sativa Japonica Group]
4341654	4.42626	2.73e-05	gi|937923939|dbj|BAS98856.1|//Os06g0645600, partial [Oryza sativa Japonica Group]
4325303	4.42053	3.58e-56	gi|29367581|gb|AAO72652.1|//myosin heavy chain-like protein, partial [Oryza sativa Japonica Group]
4350553	4.41963	1.98e-106	gi|115485585|ref|NP_001067936.1|//Os11g0496500 [Oryza sativa Japonica Group]
4344041	4.41954	2.25e-12	gi|297607674|ref|NP_001060403.2|//Os07g0637500 [Oryza sativa Japonica Group]
4343381	4.41954	1.45e-05	gi|28071327|dbj|BAC56015.1|//hypothetical protein [Oryza sativa Japonica Group]
4336328	4.41636	1.24e-16	gi|222629155|gb|EEE61287.1|//hypothetical protein OsJ_15371 [Oryza sativa Japonica Group]
4333197	4.41504	1.53e-11	gi|115453687|ref|NP_001050444.1|//Os03g0437200 [Oryza sativa Japonica Group]
4335509	4.41431	1.62e-126	gi|115457782|ref|NP_001052491.1|//Os04g0337500 [Oryza sativa Japonica Group]
4327282	4.40939	6.94e-10	gi|115436214|ref|NP_001042865.1|//Os01g0311800 [Oryza sativa Japonica Group]
4350557	4.4091	0	gi|115485593|ref|NP_001067940.1|//Os11g0499600 [Oryza sativa Japonica Group]
4341132	4.40696	5.9e-105	gi|218198274|gb|EEC80701.1|//hypothetical protein OsI_23132 [Oryza sativa Indica Group]
4330445	4.40599	1.33e-105	gi|222623508|gb|EEE57640.1|//hypothetical protein OsJ_08065 [Oryza sativa Japonica Group]
4330725	4.40458	2.01e-116	gi|75294018|sp|Q6YUX0.1|ILI5_ORYSJ//RecName: Full=Transcription factor ILI5; Short=OsILI5; AltName: Full=Basic helix-loop-helix protein 170; Short=OsbHLH170; AltName: Full=Protein INCREASED LEAF INCLINATION 5; AltName: Full=Protein POSITIVE REGULATOR OF GRAIN LENGTH 2; AltName: Full=bHLH transcription factor bHLH170
4332804	4.40145	5.48e-11	NA
4343753	4.39917	1.21e-32	gi|23617232|dbj|BAC20900.1|//short-root protein-like [Oryza sativa Japonica Group]
4349455	4.39837	5.85e-85	gi|218185055|gb|EEC67482.1|//hypothetical protein OsI_34730 [Oryza sativa Indica Group]
107276983	4.39232	0.00033806	gi|77550937|gb|ABA93734.1|//NB-ARC domain containing protein [Oryza sativa Japonica Group]
4351564	4.39232	2.73e-05	gi|937941071|dbj|BAT15983.1|//Os12g0160300 [Oryza sativa Japonica Group]
4325035	4.39232	0.000291944	gi|937899759|dbj|BAS75739.1|//Os01g0899800 [Oryza sativa Japonica Group]
4330053	4.39232	1.04e-10	gi|125540386|gb|EAY86781.1|//hypothetical protein OsI_08161 [Oryza sativa Indica Group]
4332737	4.39232	4.04e-06	gi|937909123|dbj|BAS84043.1|//Os03g0332533, partial [Oryza sativa Japonica Group]
107275879	4.39232	3.09e-07	gi|22857593|gb|AAN09867.1|//hypothetical protein [Oryza sativa Japonica Group]
4346102	4.39232	3.8e-05	gi|222640904|gb|EEE69036.1|//hypothetical protein OsJ_28020 [Oryza sativa Japonica Group]
107281976	4.39035	3.7e-30	gi|222640955|gb|EEE69087.1|//hypothetical protein OsJ_28145 [Oryza sativa Japonica Group]
4349097	4.3885	1.17e-79	gi|115482900|ref|NP_001065043.1|//Os10g0512400 [Oryza sativa Japonica Group]
4339099	4.38143	1.08e-53	gi|115464471|ref|NP_001055835.1|//Os05g0476200 [Oryza sativa Japonica Group]
4351690	4.37504	7.24e-39	gi|937941273|dbj|BAT16185.1|//Os12g0188500 [Oryza sativa Japonica Group]
9266252	4.37346	4.42e-16	gi|297720223|ref|NP_001172473.1|//Os01g0630300 [Oryza sativa Japonica Group]
4339007	4.37311	5.29e-43	gi|115464301|ref|NP_001055750.1|//Os05g0459400 [Oryza sativa Japonica Group]
9271199	4.36923	2.13e-06	gi|222622467|gb|EEE56599.1|//hypothetical protein OsJ_05961 [Oryza sativa Japonica Group]
4339531	4.36923	8.82e-69	gi|222632474|gb|EEE64606.1|//hypothetical protein OsJ_19458 [Oryza sativa Japonica Group]
4325831	4.36923	3.3e-09	gi|115442211|ref|NP_001045385.1|//Os01g0946600 [Oryza sativa Japonica Group]
4336055	4.36923	2.52e-20	gi|116310449|emb|CAH67454.1|//H0219H12.11 [Oryza sativa Indica Group]
4335722	4.36257	1.88e-15	gi|115458164|ref|NP_001052682.1|//Os04g0400500 [Oryza sativa Japonica Group]
4338714	4.36184	2.4e-167	gi|115463747|ref|NP_001055473.1|//Os05g0398800 [Oryza sativa Japonica Group]
4347178	4.36146	5.9e-68	gi|297609540|ref|NP_001063287.2|//Os09g0441900 [Oryza sativa Japonica Group]
9268839	4.36075	6.19e-26	gi|389607226|dbj|BAM17497.1|//nucleotide pyrophosphatase [Oryza sativa Japonica Group]
4329456	4.3594	6.74e-42	gi|115446315|ref|NP_001046937.1|//Os02g0511600 [Oryza sativa Japonica Group]
4351457	4.35755	4.44e-93	gi|125533345|gb|EAY79893.1|//hypothetical protein OsI_35056 [Oryza sativa Indica Group]
107278430	4.35755	7.65e-06	gi|52076306|dbj|BAD45091.1|//hypothetical protein [Oryza sativa Japonica Group]
4343329	4.35602	2.48e-69	gi|115472271|ref|NP_001059734.1|//Os07g0506600 [Oryza sativa Japonica Group]
4349403	4.35598	0	gi|115483468|ref|NP_001065404.1|//Os10g0563700 [Oryza sativa Japonica Group]
9271951	4.35484	5.28e-45	gi|218190124|gb|EEC72551.1|//hypothetical protein OsI_05970 [Oryza sativa Indica Group]
4340069	4.35122	7.2e-53	gi|115466306|ref|NP_001056752.1|//Os06g0140400 [Oryza sativa Japonica Group]
4343625	4.35114	1.36e-38	gi|357122419|ref|XP_003562913.1|//PREDICTED: uncharacterized protein LOC100841403 [Brachypodium distachyon]
4347769	4.34994	1.26e-57	gi|298351717|sp|B7E7M8.1|LOGL9_ORYSJ//RecName: Full=Probable cytokinin riboside 5'-monophosphate phosphoribohydrolase LOGL9; AltName: Full=Protein LONELY GUY-like 9
4329440	4.34873	2.04e-39	gi|48716142|dbj|BAD23182.1|//hypothetical protein [Oryza sativa Japonica Group]
4333351	4.34873	2.52e-20	gi|115453955|ref|NP_001050578.1|//Os03g0588600 [Oryza sativa Japonica Group]
4336377	4.34873	8.95e-20	gi|115459384|ref|NP_001053292.1|//Os04g0511400 [Oryza sativa Japonica Group]
9269933	4.34873	8.35e-16	gi|297724691|ref|NP_001174709.1|//Os06g0273200 [Oryza sativa Japonica Group]
4352613	4.34814	7.45e-65	gi|115489246|ref|NP_001067110.1|//Os12g0576700 [Oryza sativa Japonica Group]
4336400	4.34453	1.31e-29	gi|115459424|ref|NP_001053312.1|//Os04g0515900 [Oryza sativa Japonica Group]
4341914	4.34395	1.49e-33	gi|222636138|gb|EEE66270.1|//hypothetical protein OsJ_22462 [Oryza sativa Japonica Group]
4329424	4.34239	5.48e-11	gi|215769347|dbj|BAH01576.1|//unnamed protein product [Oryza sativa Japonica Group]
4343479	4.33931	1.53e-238	gi|115472553|ref|NP_001059875.1|//Os07g0537500 [Oryza sativa Japonica Group]
4341305	4.33925	0	gi|115468544|ref|NP_001057871.1|//Os06g0561000 [Oryza sativa Japonica Group]
4326223	4.33848	3.22e-37	gi|115434848|ref|NP_001042182.1|//Os01g0176500 [Oryza sativa Japonica Group]
9267969	4.33787	7.65e-06	gi|937929943|dbj|BAT04859.1|//Os08g0316900, partial [Oryza sativa Japonica Group]
4352123	4.33628	1.04e-10	gi|937942048|dbj|BAT16960.1|//Os12g0434400 [Oryza sativa Japonica Group]
4347669	4.3339	2.9e-11	gi|52075936|dbj|BAD46016.1|//putative LRP1 [Oryza sativa Japonica Group]
4325107	4.33007	4.91e-188	gi|75159129|sp|Q8S0F0.1|FH1_ORYSJ//RecName: Full=Formin-like protein 1; AltName: Full=OsFH1; Flags: Precursor
9268283	4.32937	1.35e-52	NA
4331913	4.32193	6.94e-10	gi|108706615|gb|ABF94410.1|//expressed protein [Oryza sativa Japonica Group]
107276426	4.32193	4.04e-06	gi|49388648|dbj|BAD25783.1|//putative OsNAC7 protein [Oryza sativa Japonica Group]
4342609	4.32193	1.45e-05	gi|115470965|ref|NP_001059081.1|//Os07g0188700 [Oryza sativa Japonica Group]
4350977	4.32193	3.69e-10	gi|77552100|gb|ABA94897.1|//Adenylyl-sulfate kinase, chloroplast precursor, putative, expressed [Oryza sativa Japonica Group]
4334620	4.31832	1.57e-42	gi|115456289|ref|NP_001051745.1|//Os03g0823800 [Oryza sativa Japonica Group]
4337366	4.3159	3.11e-28	gi|359359228|gb|AEV41132.1|//hypothetical protein [Oryza officinalis]
4350276	4.3147	1.49e-33	gi|297611641|ref|NP_001067688.2|//Os11g0278300 [Oryza sativa Japonica Group]
4336670	4.31288	1.31e-29	gi|115459928|ref|NP_001053564.1|//Os04g0563700 [Oryza sativa Japonica Group]
4349395	4.31199	1.86e-60	gi|218185020|gb|EEC67447.1|//hypothetical protein OsI_34662 [Oryza sativa Indica Group]
4338951	4.31049	4.62e-202	gi|215768704|dbj|BAH00933.1|//unnamed protein product [Oryza sativa Japonica Group]
107277263	4.30986	5.6e-15	gi|62733056|gb|AAX95173.1|//hypothetical protein LOC_Os11g14480 [Oryza sativa Japonica Group]
4326410	4.30986	5.23e-24	gi|27368871|emb|CAD59593.1|//MDR-like ABC transporter [Oryza sativa Japonica Group]
4327536	4.30639	5.23e-24	gi|20804554|dbj|BAB92246.1|//putative nodulin MtN21 [Oryza sativa Japonica Group]
4337756	4.30238	0	gi|115461995|ref|NP_001054597.1|//Os05g0140100 [Oryza sativa Japonica Group]
4329169	4.30212	1.98e-14	gi|115445817|ref|NP_001046688.1|//Os02g0321600 [Oryza sativa Japonica Group]
4331706	4.30154	9.91e-61	gi|115450889|ref|NP_001049045.1|//Os03g0161600 [Oryza sativa Japonica Group]
4333114	4.30032	2.74e-82	gi|115453531|ref|NP_001050366.1|//Os03g0416200 [Oryza sativa Japonica Group]
4352427	4.29722	2.15e-133	gi|115488914|ref|NP_001066944.1|//Os12g0538800 [Oryza sativa Japonica Group]
4342270	4.29654	5.55e-96	gi|115470345|ref|NP_001058771.1|//Os07g0119400 [Oryza sativa Japonica Group]
4337295	4.29624	9.09e-38	gi|115461112|ref|NP_001054156.1|//Os04g0662400 [Oryza sativa Japonica Group]
4349705	4.29342	3.57e-42	gi|108863964|gb|ABA91322.2|//major facilitator superfamily antiporter, putative, expressed [Oryza sativa Japonica Group];gi|115484041|ref|NP_001065682.1|//Os11g0135000 [Oryza sativa Japonica Group]
4330329	4.29115	6.45e-46	gi|115447941|ref|NP_001047750.1|//Os02g0682300 [Oryza sativa Japonica Group]
4330611	4.29068	1.45e-05	gi|46390457|dbj|BAD15918.1|//hypothetical protein [Oryza sativa Japonica Group]
4340682	4.28824	2.11e-18	gi|115467444|ref|NP_001057321.1|//Os06g0257600 [Oryza sativa Japonica Group]
9271164	4.2854	7.65e-06	gi|77551751|gb|ABA94548.1|//hypothetical protein LOC_Os11g37190 [Oryza sativa Japonica Group]
4325195	4.2854	6.95e-41	gi|115434748|ref|NP_001042132.1|//Os01g0168800 [Oryza sativa Japonica Group]
4325741	4.2854	1.45e-05	gi|297598336|ref|NP_001045414.2|//Os01g0951800 [Oryza sativa Japonica Group]
4337313	4.2854	5.14e-05	gi|218195769|gb|EEC78196.1|//hypothetical protein OsI_17809 [Oryza sativa Indica Group]
4327933	4.2854	1.05e-14	gi|115437714|ref|NP_001043363.1|//Os01g0566500 [Oryza sativa Japonica Group]
4339260	4.28282	4.83e-38	gi|115464779|ref|NP_001055989.1|//Os05g0507000 [Oryza sativa Japonica Group]
4337462	4.28171	0	gi|115461436|ref|NP_001054318.1|//Os04g0685400 [Oryza sativa Japonica Group]
4337016	4.28129	2.04e-39	gi|115460588|ref|NP_001053894.1|//Os04g0618700 [Oryza sativa Japonica Group]
4325140	4.27854	2.96e-42	gi|115440015|ref|NP_001044287.1|//Os01g0756300 [Oryza sativa Japonica Group]
4333835	4.27798	1.31e-09	gi|41469452|gb|AAS07253.1|//putative UDP-glucoronosyl and UDP-glucosyl transferase [Oryza sativa Japonica Group]
4336452	4.27798	2.73e-05	gi|115459522|ref|NP_001053361.1|//Os04g0526000 [Oryza sativa Japonica Group]
4347722	4.27798	4.04e-06	gi|115480425|ref|NP_001063806.1|//Os09g0539700 [Oryza sativa Japonica Group]
9271930	4.27612	3.73e-14	gi|297724797|ref|NP_001174762.1|//Os06g0326900 [Oryza sativa Japonica Group]
107279714	4.27528	7.01e-14	gi|77556533|gb|ABA99329.1|//hypothetical protein LOC_Os12g35260 [Oryza sativa Japonica Group]
4333597	4.27528	2.57e-38	gi|31712089|gb|AAP68393.1|//putative phosphoribosyltransferase [Oryza sativa Japonica Group]
4338987	4.27506	1.16e-155	gi|215741092|dbj|BAG97587.1|//unnamed protein product [Oryza sativa Japonica Group]
4338719	4.2741	1.65e-28	gi|115463755|ref|NP_001055477.1|//Os05g0399400 [Oryza sativa Japonica Group]
107281744	4.27302	2.73e-05	gi|53792423|dbj|BAD53261.1|//hypothetical protein [Oryza sativa Japonica Group]
9269196	4.27302	1.31e-09	gi|21952847|dbj|BAC06262.1|//P0696G06.19 [Oryza sativa Japonica Group]
4342773	4.27302	5.14e-05	gi|937925789|dbj|BAT00706.1|//Os07g0230500 [Oryza sativa Japonica Group]
4334477	4.27302	8.95e-20	gi|115456019|ref|NP_001051610.1|//Os03g0803500 [Oryza sativa Japonica Group]
4337350	4.27009	5.84e-28	gi|297603534|ref|NP_001054210.2|//Os04g0670100 [Oryza sativa Japonica Group]
4346017	4.26679	4.05e-85	gi|94730390|sp|Q9XHL5.2|HMDH3_ORYSJ//RecName: Full=3-hydroxy-3-methylglutaryl-coenzyme A reductase 3; Short=HMG-CoA reductase 3
4335220	4.26679	9.84e-24	gi|115457376|ref|NP_001052288.1|//Os04g0228100 [Oryza sativa Japonica Group]
4352127	4.26406	1.14e-36	gi|218186770|gb|EEC69197.1|//hypothetical protein OsI_38185 [Oryza sativa Indica Group]
4336445	4.26303	1.58e-15	gi|75140266|sp|Q7X660.1|YSL11_ORYSJ//RecName: Full=Probable metal-nicotianamine transporter YSL11; AltName: Full=Protein YELLOW STRIPE LIKE 11; Short=OsYSL11
4330023	4.26303	1.95e-10	gi|125582930|gb|EAZ23861.1|//hypothetical protein OsJ_07576 [Oryza sativa Japonica Group]
4330817	4.26206	8.58e-146	gi|115448851|ref|NP_001048205.1|//Os02g0762600 [Oryza sativa Japonica Group]
4338939	4.26167	1.17e-25	gi|297604590|ref|NP_001055684.2|//Os05g0445800 [Oryza sativa Japonica Group]
4332052	4.25873	4.37e-31	gi|115451537|ref|NP_001049369.1|//Os03g0214100 [Oryza sativa Japonica Group]
4331315	4.25273	0	gi|74053561|sp|Q8H7U1.1|TBB2_ORYSJ//RecName: Full=Tubulin beta-2 chain; AltName: Full=Beta-2-tubulin
4352357	4.2513	6.59e-60	gi|115488824|ref|NP_001066899.1|//Os12g0518200 [Oryza sativa Japonica Group]
4348659	4.25102	6.75e-76	gi|115482076|ref|NP_001064631.1|//Os10g0422600, partial [Oryza sativa Japonica Group]
4337673	4.25054	2.87e-152	gi|218196008|gb|EEC78435.1|//hypothetical protein OsI_18274 [Oryza sativa Indica Group]
4347313	4.24992	9.45e-84	gi|115479647|ref|NP_001063417.1|//Os09g0466100 [Oryza sativa Japonica Group]
4329523	4.24961	6.56e-154	gi|115446441|ref|NP_001047000.1|//Os02g0526700 [Oryza sativa Japonica Group]
4347183	4.24793	1.4e-36	gi|116235005|dbj|BAF34942.1|//chromatin remodeling factor DDM1a [Oryza sativa Japonica Group]
4347846	4.24793	1.97e-41	gi|115480657|ref|NP_001063922.1|//Os09g0560000 [Oryza sativa Japonica Group]
4341709	4.24793	9.65e-05	gi|115469290|ref|NP_001058244.1|//Os06g0654300 [Oryza sativa Japonica Group]
4338749	4.24793	6.53e-23	gi|297604486|ref|NP_001055506.2|//Os05g0404700 [Oryza sativa Japonica Group]
4348658	4.24793	8.63e-09	gi|115482074|ref|NP_001064630.1|//Os10g0422500 [Oryza sativa Japonica Group]
4337271	4.24793	6.94e-10	gi|116310854|emb|CAH67796.1|//OSIGBa0132E09-OSIGBa0108L24.10 [Oryza sativa Indica Group]
9266596	4.24793	1.12e-06	gi|48716255|dbj|BAD23791.1|//hypothetical protein [Oryza sativa Japonica Group]
107282075	4.24793	2.73e-05	gi|115476322|ref|NP_001061757.1|//Os08g0401500 [Oryza sativa Japonica Group]
9269277	4.24793	1.62e-12	gi|77553819|gb|ABA96615.1|//D-mannose binding lectin family protein, expressed [Oryza sativa Japonica Group]
4347516	4.24431	4.28e-45	gi|115480037|ref|NP_001063612.1|//Os09g0507100 [Oryza sativa Japonica Group]
4333487	4.24254	1.2e-61	gi|115454179|ref|NP_001050690.1|//Os03g0624300 [Oryza sativa Japonica Group]
9271343	4.24203	0	NA
9267697	4.24101	2.73e-05	gi|297727385|ref|NP_001176056.1|//Os10g0195250, partial [Oryza sativa Japonica Group]
4329573	4.23522	2.73e-05	gi|115446531|ref|NP_001047045.1|//Os02g0537000 [Oryza sativa Japonica Group]
4344897	4.23522	9.28e-65	gi|115475225|ref|NP_001061209.1|//Os08g0200100 [Oryza sativa Japonica Group]
4340000	4.23325	0	gi|52075629|dbj|BAD44800.1|//putative transmembrane protein kinase [Oryza sativa Japonica Group]
9266867	4.23311	1.96e-146	gi|218200275|gb|EEC82702.1|//hypothetical protein OsI_27367 [Oryza sativa Indica Group]
4339309	4.23266	7.65e-06	gi|937919957|dbj|BAS94875.1|//Os05g0514500, partial [Oryza sativa Japonica Group]
4341809	4.22625	1.68e-111	gi|115469468|ref|NP_001058333.1|//Os06g0671800 [Oryza sativa Japonica Group]
4335518	4.22542	3.52e-100	gi|115457800|ref|NP_001052500.1|//Os04g0340300 [Oryza sativa Japonica Group]
4339333	4.22239	4.6e-40	gi|115464913|ref|NP_001056056.1|//Os05g0518200 [Oryza sativa Japonica Group]
9266490	4.22239	5.14e-05	gi|20160773|dbj|BAB89714.1|//putative xylanase inhibitor [Oryza sativa Japonica Group]
4331478	4.22239	2.73e-05	gi|115450461|ref|NP_001048831.1|//Os03g0127200 [Oryza sativa Japonica Group]
9269429	4.22239	1.39e-17	gi|125553491|gb|EAY99200.1|//hypothetical protein OsI_21158 [Oryza sativa Indica Group]
4330142	4.222	1.12e-198	gi|115447583|ref|NP_001047571.1|//Os02g0645100 [Oryza sativa Japonica Group]
4335390	4.21471	4.37e-31	gi|125589738|gb|EAZ30088.1|//hypothetical protein OsJ_14150 [Oryza sativa Japonica Group]
4352668	4.21432	4.37e-31	gi|115489350|ref|NP_001067162.1|//Os12g0588800 [Oryza sativa Japonica Group]
4329166	4.2084	4.17e-46	gi|115445811|ref|NP_001046685.1|//Os02g0320800, partial [Oryza sativa Japonica Group]
4344637	4.20457	1.24e-31	gi|115474745|ref|NP_001060969.1|//Os08g0140500 [Oryza sativa Japonica Group]
4324973	4.20387	9.84e-24	gi|410591615|sp|B2ZX90.1|FAS1_ORYSJ//RecName: Full=Chromatin assembly factor 1 subunit FSM; Short=CAF-1 subunit FSM; AltName: Full=CAF-1 p150 homolog; AltName: Full=Protein FASCIATA 1 homolog; AltName: Full=Protein FLATTENED SHOOT MERISTEM
4340899	4.20387	1.41e-18	gi|125597042|gb|EAZ36822.1|//hypothetical protein OsJ_21163 [Oryza sativa Japonica Group]
4327411	4.20278	3.1e-91	gi|222619500|gb|EEE55632.1|//hypothetical protein OsJ_03979 [Oryza sativa Japonica Group]
4325174	4.19789	1.35e-67	gi|115435910|ref|NP_001042713.1|//Os01g0273100 [Oryza sativa Japonica Group]
107279816	4.1964	7.65e-06	gi|125584573|gb|EAZ25237.1|//hypothetical protein OsJ_09041 [Oryza sativa Japonica Group]
4344132	4.1964	2.45e-09	gi|222637590|gb|EEE67722.1|//hypothetical protein OsJ_25402 [Oryza sativa Japonica Group]
4347830	4.19074	3.8e-141	gi|115480627|ref|NP_001063907.1|//Os09g0557900 [Oryza sativa Japonica Group]
4337221	4.19046	1.58e-71	gi|115460970|ref|NP_001054085.1|//Os04g0649700 [Oryza sativa Japonica Group]
4351872	4.18914	4.46e-56	gi|222616877|gb|EEE53009.1|//hypothetical protein OsJ_35699 [Oryza sativa Japonica Group]
4338913	4.18899	3.24e-256	gi|992271660|gb|KXG31833.1|//hypothetical protein SORBI_003G065000, partial [Sorghum bicolor]
9269996	4.18805	0	gi|218197237|gb|EEC79664.1|//hypothetical protein OsI_20909 [Oryza sativa Indica Group]
4332242	4.18587	8.63e-09	gi|125543103|gb|EAY89242.1|//hypothetical protein OsI_10739 [Oryza sativa Indica Group]
4324254	4.18587	6.94e-10	gi|115439457|ref|NP_001044008.1|//Os01g0705200 [Oryza sativa Japonica Group]
4334401	4.18587	7.01e-14	gi|115455871|ref|NP_001051536.1|//Os03g0794000 [Oryza sativa Japonica Group]
4349457	4.18587	6.94e-10	gi|110289615|gb|AAP55107.2|//no apical meristem, putative, expressed [Oryza sativa Japonica Group]
9267491	4.18587	2.13e-06	gi|51091293|dbj|BAD35999.1|//hypothetical protein [Oryza sativa Japonica Group]
4341833	4.18247	8.3e-178	gi|115469508|ref|NP_001058353.1|//Os06g0676700 [Oryza sativa Japonica Group]
4352713	4.17991	2.47e-13	gi|115489428|ref|NP_001067201.1|//Os12g0599900 [Oryza sativa Japonica Group]
4339483	4.17608	5.77e-87	gi|52353423|gb|AAU43991.1|//unknown protein [Oryza sativa Japonica Group]
4346584	4.17369	1.41e-62	gi|115478292|ref|NP_001062741.1|//Os09g0272600 [Oryza sativa Japonica Group]
4349050	4.1711	7.12e-292	gi|115482808|ref|NP_001064997.1|//Os10g0503300 [Oryza sativa Japonica Group]
4344246	4.17109	3.2e-82	gi|125559560|gb|EAZ05096.1|//hypothetical protein OsI_27287 [Oryza sativa Indica Group]
9270164	4.16993	2.73e-05	gi|297724111|ref|NP_001174419.1|//Os05g0403000 [Oryza sativa Japonica Group]
4338265	4.16993	1.45e-05	gi|50878455|gb|AAT85229.1|//hypothetical protein [Oryza sativa Japonica Group]
4346928	4.16993	2.73e-05	gi|49388880|dbj|BAD26090.1|//putative taxane 10-beta-hydroxylase (5-alpha-taxadienol-10-beta-hydroxylase) (Cytochrome P450 725A1) [Oryza sativa Japonica Group]
4352389	4.16993	1.05e-07	gi|115488850|ref|NP_001066912.1|//Os12g0528100 [Oryza sativa Japonica Group]
4325847	4.16993	3.69e-10	gi|75105926|sp|Q5JKN2.1|ABIL2_ORYSJ//RecName: Full=Putative protein ABIL2; AltName: Full=Abl interactor-like protein 2
4345161	4.16993	7.65e-06	gi|115475688|ref|NP_001061440.1|//Os08g0280100 [Oryza sativa Japonica Group]
4344505	4.16993	5.14e-05	gi|115474497|ref|NP_001060845.1|//Os08g0113900 [Oryza sativa Japonica Group]
4350508	4.16993	9.65e-05	gi|115485499|ref|NP_001067893.1|//Os11g0479100 [Oryza sativa Japonica Group];gi|937939113|dbj|BAT14026.1|//Os11g0479100 [Oryza sativa Japonica Group]
4327727	4.16993	2.51e-06	gi|75328831|sp|Q8GU92.1|AB35G_ORYSJ//RecName: Full=ABC transporter G family member 35; Short=OsABCG35; AltName: Full=Pleiotropic drug resistance protein 11; Short=OsPDR11
4324065	4.16555	2.77e-57	gi|115434658|ref|NP_001042087.1|//Os01g0159800 [Oryza sativa Japonica Group]
4346389	4.16375	5.56e-71	gi|115477948|ref|NP_001062569.1|//Os09g0110100 [Oryza sativa Japonica Group]
4350822	4.16262	5.3e-234	gi|115486091|ref|NP_001068189.1|//Os11g0592100 [Oryza sativa Japonica Group]
9271377	4.16227	9e-26	gi|20161304|dbj|BAB90229.1|//unknown protein [Oryza sativa Japonica Group]
4330696	4.15987	4.37e-31	gi|222623662|gb|EEE57794.1|//hypothetical protein OsJ_08347 [Oryza sativa Japonica Group]
4337700	4.1565	9.65e-05	gi|115461891|ref|NP_001054545.1|//Os05g0129400 [Oryza sativa Japonica Group]
4345960	4.15545	8.89e-129	gi|125562077|gb|EAZ07525.1|//hypothetical protein OsI_29781 [Oryza sativa Indica Group]
4332586	4.15404	1.28e-192	gi|115452547|ref|NP_001049874.1|//Os03g0303100 [Oryza sativa Japonica Group]
4333851	4.15381	3.73e-14	gi|115454845|ref|NP_001051023.1|//Os03g0704400 [Oryza sativa Japonica Group];gi|22450594|gb|AAM97166.1|//putative protein kinase [Oryza sativa Japonica Group]
4337475	4.15381	5.14e-05	gi|342179389|sp|Q7XTL7.3|VITH5_ORYSJ//RecName: Full=Vacuolar iron transporter homolog 5; AltName: Full=Protein NODULIN-LIKE 5
4341332	4.15108	2.19e-120	gi|115468592|ref|NP_001057895.1|//Os06g0566500 [Oryza sativa Japonica Group]
107277712	4.14975	5.14e-05	gi|49388049|dbj|BAD25163.1|//hypothetical protein [Oryza sativa Japonica Group]
4329425	4.14839	1.69e-25	gi|115446253|ref|NP_001046906.1|//Os02g0503700 [Oryza sativa Japonica Group]
4349105	4.14647	5.42e-52	gi|115482916|ref|NP_001065051.1|//Os10g0513900 [Oryza sativa Japonica Group]
4323864	4.14568	6.14e-34	gi|11034551|dbj|BAB17075.1|//GA 3beta-hydroxylase [Oryza sativa Japonica Group]
9271679	4.14505	6.64e-29	gi|54290856|dbj|BAD61517.1|//lipase class 3 family protein-like [Oryza sativa Japonica Group]
4326920	4.14296	1.61e-08	gi|222619117|gb|EEE55249.1|//hypothetical protein OsJ_03142 [Oryza sativa Japonica Group]
4348604	4.14296	1.62e-12	gi|937935896|dbj|BAT10810.1|//Os10g0411100 [Oryza sativa Japonica Group]
4334672	4.14171	0	gi|115456391|ref|NP_001051796.1|//Os03g0831700 [Oryza sativa Japonica Group]
4344024	4.13955	6.48e-40	gi|115473575|ref|NP_001060386.1|//Os07g0635500 [Oryza sativa Japonica Group]
4330037	4.13876	6.64e-29	gi|297599630|ref|NP_001047483.2|//Os02g0626600 [Oryza sativa Japonica Group]
107277915	4.13864	6.17e-149	gi|297608688|ref|NP_001061974.2|//Os08g0459400 [Oryza sativa Japonica Group];gi|222641127|gb|EEE69259.1|//hypothetical protein OsJ_28514 [Oryza sativa Japonica Group]
4348721	4.1375	4.6e-09	gi|31432311|gb|AAP53961.1|//Cytochrome P450 family protein, expressed [Oryza sativa Japonica Group];gi|115482192|ref|NP_001064689.1|//Os10g0440000 [Oryza sativa Japonica Group]
4338491	4.1375	8.66e-13	gi|115463333|ref|NP_001055266.1|//Os05g0347400 [Oryza sativa Japonica Group]
4326946	4.13516	1.61e-08	gi|115442021|ref|NP_001045290.1|//Os01g0930500 [Oryza sativa Japonica Group]
4343592	4.13428	1.02e-215	gi|115472767|ref|NP_001059982.1|//Os07g0560300 [Oryza sativa Japonica Group]
4326208	4.13409	2.26e-58	gi|992272084|gb|KXG32218.1|//hypothetical protein SORBI_003G122200, partial [Sorghum bicolor]
4334630	4.13348	6.93e-83	gi|15042834|gb|AAK82457.1|AC091247_24//putative protein kinase [Oryza sativa Japonica Group]
9267675	4.12928	9.65e-05	gi|297726831|ref|NP_001175779.1|//Os09g0328600 [Oryza sativa Japonica Group]
4331382	4.12928	2.64e-32	gi|222624070|gb|EEE58202.1|//hypothetical protein OsJ_09155 [Oryza sativa Japonica Group]
4352505	4.12692	0	gi|937942716|dbj|BAT17628.1|//Os12g0559200, partial [Oryza sativa Japonica Group];gi|115489048|ref|NP_001067011.1|//Os12g0559200 [Oryza sativa Japonica Group]
4326395	4.1247	1.61e-08	gi|218189827|gb|EEC72254.1|//hypothetical protein OsI_05395 [Oryza sativa Indica Group]
4333698	4.1224	1.39e-17	gi|75138249|sp|Q75LX7.1|KNOS4_ORYSJ//RecName: Full=Homeobox protein knotted-1-like 4; AltName: Full=Homeobox protein OSH10
4348981	4.12163	2.32e-28	gi|115482680|ref|NP_001064933.1|//Os10g0492600 [Oryza sativa Japonica Group]
4327986	4.12102	2.73e-05	gi|115443629|ref|NP_001045594.1|//Os02g0102000 [Oryza sativa Japonica Group]
107276048	4.11746	4.3e-50	gi|122203552|sp|Q2QNS6.1|CSLD4_ORYSJ//RecName: Full=Cellulose synthase-like protein D4; AltName: Full=OsCslD4
4326967	4.11548	1.09e-49	gi|115442001|ref|NP_001045280.1|//Os01g0929000 [Oryza sativa Japonica Group]
4349158	4.11201	9.84e-24	gi|27311285|gb|AAO00711.1|//expressed protein [Oryza sativa Japonica Group]
107281846	4.11151	4.32e-42	gi|37806179|dbj|BAC99683.1|//hypothetical protein [Oryza sativa Japonica Group]
4332039	4.10992	2.07e-24	gi|218192322|gb|EEC74749.1|//hypothetical protein OsI_10504 [Oryza sativa Indica Group]
4351033	4.10975	9.21e-32	gi|115486467|ref|NP_001068377.1|//Os11g0649600 [Oryza sativa Japonica Group]
4336424	4.10852	2.73e-05	gi|115459470|ref|NP_001053335.1|//Os04g0521100 [Oryza sativa Japonica Group]
4334176	4.10852	2.73e-05	gi|218193786|gb|EEC76213.1|//hypothetical protein OsI_13610 [Oryza sativa Indica Group]
4338582	4.10742	1.24e-295	gi|115463503|ref|NP_001055351.1|//Os05g0370600 [Oryza sativa Japonica Group]
4351275	4.10729	8.09e-42	gi|77552838|gb|ABA95634.1|//Leucine Rich Repeat family protein, expressed [Oryza sativa Japonica Group]
4329005	4.10434	2.73e-05	gi|222622597|gb|EEE56729.1|//hypothetical protein OsJ_06234 [Oryza sativa Japonica Group]
4325616	4.10434	1.44e-54	gi|14587294|dbj|BAB61205.1|//putative permease 1 [Oryza sativa Japonica Group]
4329370	4.10154	8.85e-121	gi|115446151|ref|NP_001046855.1|//Os02g0483500 [Oryza sativa Japonica Group]
4329369	4.10046	2.61e-17	gi|242045640|ref|XP_002460691.1|//hypothetical protein SORBIDRAFT_02g033250 [Sorghum bicolor]
9270982	4.09954	3.1e-50	gi|52353774|gb|AAU44340.1|//hypothetical protein [Oryza sativa Japonica Group]
107279506	4.09954	1.62e-12	gi|218185444|gb|EEC67871.1|//hypothetical protein OsI_35502 [Oryza sativa Indica Group]
4347991	4.09932	7.13e-78	gi|17047034|gb|AAL34939.1|AC079037_12//Putative xyloglucan endo-transglycosylase [Oryza sativa]
107277516	4.09899	3.86e-24	gi|222623977|gb|EEE58109.1|//hypothetical protein OsJ_08989 [Oryza sativa Japonica Group]
4349270	4.09472	6.85e-35	gi|115483212|ref|NP_001065199.1|//Os10g0543800 [Oryza sativa Japonica Group]
4333512	4.09452	3.03e-12	gi|115454227|ref|NP_001050714.1|//Os03g0633800 [Oryza sativa Japonica Group]
4343820	4.08857	0	gi|573951275|ref|XP_006657923.1|//PREDICTED: glucan endo-1,3-beta-glucosidase-like protein 3-like [Oryza brachyantha]
4350420	4.08801	9.35e-215	gi|115485339|ref|NP_001067813.1|//Os11g0439600 [Oryza sativa Japonica Group]
9267695	4.08746	2.49e-14	gi|125569796|gb|EAZ11311.1|//hypothetical protein OsJ_01175 [Oryza sativa Japonica Group]
107281181	4.08746	8.66e-13	gi|937935491|dbj|BAT10405.1|//Os10g0340100, partial [Oryza sativa Japonica Group]
4330436	4.08746	9.96e-21	gi|115448127|ref|NP_001047843.1|//Os02g0701300 [Oryza sativa Japonica Group]
4347954	4.08746	3.21e-31	gi|226088548|dbj|BAH37019.1|//chromomethylase OsMET2a [Oryza sativa Japonica Group]
9266340	4.08746	2.73e-05	gi|222630146|gb|EEE62278.1|//hypothetical protein OsJ_17066 [Oryza sativa Japonica Group]
4344056	4.08746	1.61e-08	gi|125559330|gb|EAZ04866.1|//hypothetical protein OsI_27045 [Oryza sativa Indica Group]
4324191	4.08569	6.48e-126	gi|115437888|ref|NP_001043405.1|//Os01g0580200 [Oryza sativa Japonica Group]
9271885	4.08472	3.48e-20	gi|297727079|ref|NP_001175903.1|//Os09g0482800 [Oryza sativa Japonica Group]
4339938	4.08299	7.22e-24	gi|125553832|gb|EAY99437.1|//hypothetical protein OsI_21406 [Oryza sativa Indica Group]
4337949	4.07895	1.69e-25	gi|52353774|gb|AAU44340.1|//hypothetical protein [Oryza sativa Japonica Group]
4349901	4.07682	2.83e-27	gi|115484407|ref|NP_001065865.1|//Os11g0171700 [Oryza sativa Japonica Group]
4327321	4.07595	9.91e-283	gi|125569371|gb|EAZ10886.1|//hypothetical protein OsJ_00730 [Oryza sativa Japonica Group]
4324561	4.07146	5.27e-65	gi|115437536|ref|NP_001043319.1|//Os01g0555200 [Oryza sativa Japonica Group];gi|215695275|dbj|BAG90466.1|//unnamed protein product [Oryza sativa Japonica Group]
4347302	4.067	7.12e-57	gi|115479625|ref|NP_001063406.1|//Os09g0463600 [Oryza sativa Japonica Group]
4331099	4.06609	0.000180876	gi|115449465|ref|NP_001048473.1|//Os02g0811000 [Oryza sativa Japonica Group]
4348651	4.06413	1.21e-19	gi|125531952|gb|EAY78517.1|//hypothetical protein OsI_33612 [Oryza sativa Indica Group]
4328347	4.06301	4.27e-12	gi|222622194|gb|EEE56326.1|//hypothetical protein OsJ_05426 [Oryza sativa Japonica Group];gi|115444317|ref|NP_001045938.1|//Os02g0155300 [Oryza sativa Japonica Group];gi|115444319|ref|NP_001045939.1|//Os02g0155400 [Oryza sativa Japonica Group]
4344514	4.06301	8.84e-51	gi|346991170|gb|AEO53047.1|//secondary wall NAC transcription factor 2 [Oryza sativa Japonica Group]
4326727	4.05889	5.14e-05	gi|57899089|dbj|BAD86908.1|//hypothetical protein [Oryza sativa Japonica Group]
4337966	4.05889	0.000180876	gi|937917610|dbj|BAS92528.1|//Os05g0177400 [Oryza sativa Japonica Group]
107277510	4.05889	9.65e-05	gi|937904448|dbj|BAS79502.1|//Os02g0590700, partial [Oryza sativa Japonica Group]
9268653	4.05889	2.73e-05	gi|38345396|emb|CAE03087.2|//OSJNBa0017B10.2 [Oryza sativa Japonica Group]
107276918	4.05573	1.66e-71	gi|125545646|gb|EAY91785.1|//hypothetical protein OsI_13428 [Oryza sativa Indica Group]
4325976	4.0544	0	gi|9049411|dbj|BAA99366.1|//putative alpha-glucosidase [Oryza sativa Japonica Group]
4344513	4.05403	1.75e-166	gi|115474509|ref|NP_001060851.1|//Os08g0115200 [Oryza sativa Japonica Group]
4344263	4.05322	3.03e-89	gi|115474033|ref|NP_001060615.1|//Os07g0674400 [Oryza sativa Japonica Group]
4330706	4.0511	1.01e-59	gi|115448643|ref|NP_001048101.1|//Os02g0744200 [Oryza sativa Japonica Group]
4348591	4.05001	1.15e-81	gi|15451561|gb|AAK98685.1|AC021893_19//Unknown protein [Oryza sativa Japonica Group]
4326729	4.04985	7.22e-24	gi|115435384|ref|NP_001042450.1|//Os01g0224100 [Oryza sativa Japonica Group]
4331704	4.04901	8.8e-169	gi|108706317|gb|ABF94112.1|//IQ calmodulin-binding motif family protein, expressed [Oryza sativa Japonica Group]
4330173	4.04614	4.69e-23	gi|125583097|gb|EAZ24028.1|//hypothetical protein OsJ_07759 [Oryza sativa Japonica Group]
4336450	4.04601	7.15e-41	gi|38344436|emb|CAE05642.2|//OSJNBa0038O10.8 [Oryza sativa Japonica Group]
4346051	4.04601	5.2e-49	gi|42408507|dbj|BAD09686.1|//putative chitinase [Oryza sativa Japonica Group]
107276208	4.04439	1.24e-06	gi|937937605|dbj|BAT12518.1|//Os11g0130900, partial [Oryza sativa Japonica Group]
9266238	4.04439	1.61e-28	gi|57899390|dbj|BAD88037.1|//putative hydroxyanthranilate hydroxycinnamoyltransferase [Oryza sativa Japonica Group]
107277802	4.04439	2.73e-05	gi|125577813|gb|EAZ19035.1|//hypothetical protein OsJ_34566 [Oryza sativa Japonica Group]
4345992	4.04439	5.14e-05	gi|115477204|ref|NP_001062198.1|//Os08g0508700 [Oryza sativa Japonica Group]
4352546	4.04041	9.19e-187	gi|115489124|ref|NP_001067049.1|//Os12g0566000 [Oryza sativa Japonica Group]
9267617	4.04041	1.05e-11	gi|297728835|ref|NP_001176781.1|//Os12g0137700 [Oryza sativa Japonica Group]
4332230	4.03747	1.47e-38	gi|115451869|ref|NP_001049535.1|//Os03g0244700 [Oryza sativa Japonica Group]
4332165	4.03562	5.97e-61	gi|115451749|ref|NP_001049475.1|//Os03g0233800 [Oryza sativa Japonica Group]
4342995	4.03242	5.98e-16	gi|115471677|ref|NP_001059437.1|//Os07g0408500 [Oryza sativa Japonica Group]
4344769	4.02975	6.94e-10	gi|297608052|ref|NP_001061092.2|//Os08g0170700 [Oryza sativa Japonica Group]
4345836	4.02975	0.000180876	gi|115476902|ref|NP_001062047.1|//Os08g0477900 [Oryza sativa Japonica Group]
107276893	4.02975	0.00033806	gi|937934405|dbj|BAT09320.1|//Os09g0552800 [Oryza sativa Japonica Group]
4331939	4.02614	1.9e-144	gi|937907850|dbj|BAS82770.1|//Os03g0196400 [Oryza sativa Japonica Group]
4336190	4.02554	8.63e-09	gi|90265061|emb|CAH67686.1|//H0510A06.11 [Oryza sativa Indica Group]
4330637	4.02521	9.94e-127	gi|115448507|ref|NP_001048033.1|//Os02g0733300 [Oryza sativa Japonica Group]
4341735	4.02438	1.05e-11	gi|115469336|ref|NP_001058267.1|//Os06g0659800 [Oryza sativa Japonica Group]
4330115	4.02399	4.04e-47	gi|49388092|dbj|BAD25225.1|//ATMYB4-like [Oryza sativa Japonica Group]
107276888	4.02385	8.29e-34	gi|937920385|dbj|BAS95303.1|//Os05g0559350 [Oryza sativa Japonica Group]
9270748	4.02237	5.92e-42	gi|573961356|ref|XP_006662851.1|//PREDICTED: protein STICHEL-like [Oryza brachyantha]
107275925	4.02237	1.95e-07	gi|296439544|sp|A2XVN3.1|CKX8_ORYSI//RecName: Full=Cytokinin dehydrogenase 8; AltName: Full=Cytokinin oxidase 8; Short=OsCKX8; Flags: Precursor
4325252	4.0214	3.24e-171	gi|937895026|dbj|BAS71006.1|//Os01g0213800, partial [Oryza sativa Japonica Group];gi|56201677|dbj|BAD73155.1|//transcription factor PCF5 [Oryza sativa Japonica Group]
4334015	4.01973	1.84e-164	gi|115455157|ref|NP_001051179.1|//Os03g0734300 [Oryza sativa Japonica Group]
4327273	4.01614	6.86e-83	gi|115436256|ref|NP_001042886.1|//Os01g0319000 [Oryza sativa Japonica Group]
4340011	4.0156	4.39e-87	gi|6006373|dbj|BAA84803.1|//putative OsNAC7 protein [Oryza sativa Japonica Group]
4333418	4.0146	5.26e-86	gi|115454073|ref|NP_001050637.1|//Os03g0607200 [Oryza sativa Japonica Group]
4329932	4.01442	7.05e-65	gi|115447207|ref|NP_001047383.1|//Os02g0607700 [Oryza sativa Japonica Group]
107278127	4.01381	3.2e-16	gi|215741606|dbj|BAG98101.1|//unnamed protein product [Oryza sativa Japonica Group]
4334367	4.01311	2.96e-140	gi|115455807|ref|NP_001051504.1|//Os03g0788600 [Oryza sativa Japonica Group]
4339111	4.01171	7.12e-57	gi|297604663|ref|NP_001055847.2|//Os05g0478300 [Oryza sativa Japonica Group]
107280129	4.00998	5.89e-07	gi|672117991|ref|XP_008782192.1|//PREDICTED: uncharacterized protein LOC103701796 [Phoenix dactylifera]
4334171	4.00899	9.8e-104	gi|13195430|gb|AAK15695.1|AF327055_1//alpha 1,4-glucan phosphorylase L isozyme, partial [Oryza sativa]
4348614	4.00846	3.74e-114	gi|937935917|dbj|BAT10831.1|//Os10g0413400 [Oryza sativa Japonica Group]
4331234	4.00529	8.31e-45	gi|115449999|ref|NP_001048603.1|//Os02g0828900 [Oryza sativa Japonica Group]
4328560	4.005	3.03e-22	gi|46389909|dbj|BAD15530.1|//putative Anter-specific proline-rich protein APG precursor [Oryza sativa Japonica Group]
9271578	4.0039	0	gi|297726735|ref|NP_001175731.1|//Os09g0246500 [Oryza sativa Japonica Group]
4333966	4.00305	0	gi|115455063|ref|NP_001051132.1|//Os03g0726100 [Oryza sativa Japonica Group]
4326385	4.00257	6.67e-54	gi|115438124|ref|NP_001043463.1|//Os01g0594300 [Oryza sativa Japonica Group]
4326970	4.00167	0	gi|115436300|ref|NP_001042908.1|//Os01g0327400 [Oryza sativa Japonica Group]
4330178	4.00097	4.13e-120	gi|297599693|ref|NP_001047603.2|//Os02g0653200 [Oryza sativa Japonica Group]
9266389	4	1.21e-19	gi|297728645|ref|NP_001176686.1|//Os11g0654100 [Oryza sativa Japonica Group]
4333924	4	5.97e-61	gi|125587724|gb|EAZ28388.1|//hypothetical protein OsJ_12368 [Oryza sativa Japonica Group]
4328049	4	0.000147993	gi|115443753|ref|NP_001045656.1|//Os02g0111800 [Oryza sativa Japonica Group]
107277812	4	0.000180876	gi|108864538|gb|ABA94403.2|//retrotransposon protein, putative, unclassified [Oryza sativa Japonica Group]
4349931	4	0.000180876	gi|115484457|ref|NP_001065890.1|//Os11g0179100 [Oryza sativa Japonica Group]
4344283	4	2.73e-05	gi|115474069|ref|NP_001060633.1|//Os07g0677900 [Oryza sativa Japonica Group]
4337731	4	9.65e-05	gi|55701007|tpe|CAH69312.1|//TPA: class III peroxidase 70 precursor [Oryza sativa Japonica Group]
4327914	3.99774	2.06e-60	gi|115436030|ref|NP_001042773.1|//Os01g0285300 [Oryza sativa Japonica Group]
107276041	3.99496	0	gi|125591699|gb|EAZ32049.1|//hypothetical protein OsJ_16230 [Oryza sativa Japonica Group]
4349785	3.9853	6.21e-95	gi|573961110|ref|XP_006662733.1|//PREDICTED: uncharacterized protein At5g22580-like [Oryza brachyantha]
4334663	3.98489	9.65e-05	gi|115456373|ref|NP_001051787.1|//Os03g0830500 [Oryza sativa Japonica Group]
4350351	3.98461	1.89e-129	gi|222615889|gb|EEE52021.1|//hypothetical protein OsJ_33739 [Oryza sativa Japonica Group]
9270930	3.98166	6.44e-43	gi|116311014|emb|CAH67947.1|//H0303A11-B0406H05.7 [Oryza sativa Indica Group]
4336215	3.98132	4.67e-29	gi|115459076|ref|NP_001053138.1|//Os04g0486500 [Oryza sativa Japonica Group]
4340505	3.97728	5.14e-05	gi|115467120|ref|NP_001057159.1|//Os06g0218800 [Oryza sativa Japonica Group]
4351770	3.97575	1e-43	gi|937941397|dbj|BAT16309.1|//Os12g0209300 [Oryza sativa Japonica Group]
4345994	3.974	5.07e-18	gi|115477208|ref|NP_001062200.1|//Os08g0509100 [Oryza sativa Japonica Group]
4340771	3.974	0.00033806	NA
4339960	3.97368	1.76e-202	gi|115466098|ref|NP_001056648.1|//Os06g0125200 [Oryza sativa Japonica Group]
107275596	3.96963	0.000180876	gi|937940113|dbj|BAT15026.1|//Os11g0643400 [Oryza sativa Japonica Group]
4346025	3.96963	1.62e-12	gi|115477264|ref|NP_001062228.1|//Os08g0514000 [Oryza sativa Japonica Group]
4328020	3.95795	5.94e-126	gi|115443697|ref|NP_001045628.1|//Os02g0106600 [Oryza sativa Japonica Group]
4347981	3.95683	4.34e-48	gi|115480906|ref|NP_001064046.1|//Os10g0114300 [Oryza sativa Japonica Group]
4341258	3.95641	3e-28	gi|297605997|ref|NP_001057830.2|//Os06g0549300 [Oryza sativa Japonica Group]
4344526	3.9542	7.22e-15	gi|115474533|ref|NP_001060863.1|//Os08g0117700 [Oryza sativa Japonica Group]
107278390	3.9542	2.73e-05	gi|52076327|dbj|BAD45148.1|//hypothetical protein [Oryza sativa Japonica Group]
107276923	3.9542	0.00033806	gi|937928540|dbj|BAT03456.1|//Os08g0106600, partial [Oryza sativa Japonica Group]
9272109	3.9542	7.65e-06	gi|937917934|dbj|BAS92852.1|//Os05g0219800, partial [Oryza sativa Japonica Group]
4336426	3.9542	2.73e-05	gi|115459474|ref|NP_001053337.1|//Os04g0521600 [Oryza sativa Japonica Group]
107280277	3.9542	3.66e-11	gi|47497297|dbj|BAD19339.1|//hypothetical protein [Oryza sativa Japonica Group]
4348923	3.94996	0.000180876	gi|115482568|ref|NP_001064877.1|//Os10g0481200 [Oryza sativa Japonica Group]
9267838	3.94774	3.32e-144	gi|29837172|dbj|BAC75554.1|//hypothetical protein [Oryza sativa Japonica Group]
4327307	3.94753	6.73e-21	gi|937894860|dbj|BAS70840.1|//Os01g0192900 [Oryza sativa Japonica Group]
4327280	3.94596	3.88e-15	gi|115436210|ref|NP_001042863.1|//Os01g0311600 [Oryza sativa Japonica Group]
4345736	3.94562	6.58e-38	gi|115476716|ref|NP_001061954.1|//Os08g0452500 [Oryza sativa Japonica Group]
4338037	3.94292	0	gi|115462523|ref|NP_001054861.1|//Os05g0195200 [Oryza sativa Japonica Group]
4326722	3.9386	7.19e-55	gi|14164501|dbj|BAB55751.1|//putative alpha-L-arabinofuranosidase/beta-D- xylosidase isoenzyme ARA-I [Oryza sativa Japonica Group]
4327925	3.93728	3.62e-145	gi|115437682|ref|NP_001043355.1|//Os01g0564300 [Oryza sativa Japonica Group]
4352826	3.93382	6.93e-68	gi|115489640|ref|NP_001067307.1|//Os12g0622500 [Oryza sativa Japonica Group]
4332276	3.93336	2.63e-24	gi|937908382|dbj|BAS83302.1|//Os03g0253200 [Oryza sativa Japonica Group]
4325352	3.93074	2.65e-41	gi|218187625|gb|EEC70052.1|//hypothetical protein OsI_00649 [Oryza sativa Indica Group]
4345775	3.93074	0.00033806	gi|115476784|ref|NP_001061988.1|//Os08g0462900 [Oryza sativa Japonica Group]
9271299	3.92778	1.29e-67	gi|222637105|gb|EEE67237.1|//hypothetical protein OsJ_24381 [Oryza sativa Japonica Group]
4336513	3.92449	1.17e-248	gi|115459640|ref|NP_001053420.1|//Os04g0535200 [Oryza sativa Japonica Group]
4327287	3.92094	3.11e-251	gi|115436220|ref|NP_001042868.1|//Os01g0313300 [Oryza sativa Japonica Group]
4326167	3.91419	7.23e-215	gi|115439885|ref|NP_001044222.1|//Os01g0744000 [Oryza sativa Japonica Group]
4330751	3.914	8.29e-34	gi|115448723|ref|NP_001048141.1|//Os02g0752300 [Oryza sativa Japonica Group]
4327547	3.91374	1.87e-57	gi|937898850|dbj|BAS74830.1|//Os01g0805600 [Oryza sativa Japonica Group];gi|222619415|gb|EEE55547.1|//hypothetical protein OsJ_03800 [Oryza sativa Japonica Group]
4339356	3.90689	1.46e-87	gi|218197119|gb|EEC79546.1|//hypothetical protein OsI_20666 [Oryza sativa Indica Group]
4323990	3.90689	5.57e-28	gi|115436998|ref|NP_001043186.1|//Os01g0513900 [Oryza sativa Japonica Group]
4336479	3.90689	1.77e-46	gi|937915285|dbj|BAS90204.1|//Os04g0530100, partial [Oryza sativa Japonica Group]
9272403	3.90689	2.73e-05	gi|937902269|dbj|BAS77323.1|//Os02g0183000 [Oryza sativa Japonica Group]
107280544	3.90689	0.000147993	gi|32489459|emb|CAE05813.1|//OSJNBa0028M15.5 [Oryza sativa Japonica Group]
4326730	3.90689	9.65e-05	gi|56784010|dbj|BAD81465.1|//unknown protein [Oryza sativa Japonica Group]
4334871	3.90127	0	gi|115456755|ref|NP_001051978.1|//Os03g0861100 [Oryza sativa Japonica Group]
4329087	3.90046	6.73e-21	gi|115445671|ref|NP_001046615.1|//Os02g0299200 [Oryza sativa Japonica Group]
4347890	3.89727	0	gi|115480743|ref|NP_001063965.1|//Os09g0567800 [Oryza sativa Japonica Group]
107276902	3.89553	1.45e-05	gi|31432939|gb|AAP54510.1|//Nonspecific lipid-transfer protein 2, putative [Oryza sativa Japonica Group]
9267531	3.89308	0.000180876	gi|937908976|dbj|BAS83896.1|//Os03g0314750, partial [Oryza sativa Japonica Group]
4328518	3.89286	7.18e-198	gi|125581052|gb|EAZ21983.1|//hypothetical protein OsJ_05638 [Oryza sativa Japonica Group]
4338176	3.89162	1.27e-38	gi|115462779|ref|NP_001054989.1|//Os05g0235800 [Oryza sativa Japonica Group]
4337596	3.89087	0	gi|148285609|gb|ABQ57494.1|//metallothionein 2b-like protein [Oryza sativa Indica Group]
4351280	3.88536	1.85e-32	gi|297612518|ref|NP_001065952.2|//Os12g0108600 [Oryza sativa Japonica Group]
4350053	3.88422	0	gi|115484681|ref|NP_001067484.1|//Os11g0210300 [Oryza sativa Japonica Group]
4350502	3.88264	1.12e-15	gi|229890375|sp|Q6BDZ9.2|KSL8_ORYSJ//RecName: Full=Stemar-13-ene synthase; AltName: Full=Diterpene cyclase 2; Short=OsDTC2; AltName: Full=Ent-kaurene synthase-like 8; Short=OsKSL8; AltName: Full=Stemarene synthase
4338975	3.88042	3.63e-07	gi|115464239|ref|NP_001055719.1|//Os05g0454400, partial [Oryza sativa Japonica Group]
107278124	3.87915	3.63e-07	gi|937910775|dbj|BAS85695.1|//Os03g0672500, partial [Oryza sativa Japonica Group]
107281790	3.87915	1.05e-07	gi|14209555|dbj|BAB56051.1|//hypothetical protein [Oryza sativa Japonica Group]
4352005	3.87869	2.44e-76	gi|125579060|gb|EAZ20206.1|//hypothetical protein OsJ_35804 [Oryza sativa Japonica Group]
4333538	3.87676	2.76e-142	gi|115454277|ref|NP_001050739.1|//Os03g0639800 [Oryza sativa Japonica Group]
107281441	3.87665	4.81e-141	gi|77553001|gb|ABA95797.1|//retrotransposon protein, putative, unclassified [Oryza sativa Japonica Group]
107275673	3.87652	7.82e-32	gi|222618633|gb|EEE54765.1|//hypothetical protein OsJ_02146 [Oryza sativa Japonica Group]
9271295	3.87652	6.73e-21	gi|297724271|ref|NP_001174499.1|//Os05g0530701 [Oryza sativa Japonica Group]
4329726	3.87447	6.41e-32	gi|115446817|ref|NP_001047188.1|//Os02g0570700 [Oryza sativa Japonica Group]
9266671	3.87447	3.09e-07	gi|125568934|gb|EAZ10449.1|//hypothetical protein OsJ_00282 [Oryza sativa Japonica Group]
107278302	3.87399	4.86e-82	gi|56783829|dbj|BAD81241.1|//hypothetical protein [Oryza sativa Japonica Group]
4334831	3.87254	1.06e-22	gi|115456681|ref|NP_001051941.1|//Os03g0855100 [Oryza sativa Japonica Group]
4335613	3.86876	6.02e-17	gi|115457968|ref|NP_001052584.1|//Os04g0376700 [Oryza sativa Japonica Group]
4333948	3.86129	4.06e-51	gi|115455029|ref|NP_001051115.1|//Os03g0723000 [Oryza sativa Japonica Group]
4326076	3.85798	2.49e-28	gi|573912010|ref|XP_006643721.1|//PREDICTED: phosphatidylserine synthase 2-like isoform X1 [Oryza brachyantha]
107277841	3.85798	2.73e-18	gi|222637727|gb|EEE67859.1|//hypothetical protein OsJ_25668 [Oryza sativa Japonica Group]
4341550	3.85798	1.64e-34	gi|115468994|ref|NP_001058096.1|//Os06g0622000 [Oryza sativa Japonica Group]
4351036	3.85798	5.02e-56	gi|115486473|ref|NP_001068380.1|//Os11g0652100 [Oryza sativa Japonica Group]
4344999	3.85501	0	gi|115475413|ref|NP_001061303.1|//Os08g0231400 [Oryza sativa Japonica Group]
4330663	3.85244	3.66e-11	gi|297599901|ref|NP_001048059.2|//Os02g0738200 [Oryza sativa Japonica Group]
4343119	3.85175	8.59e-14	gi|115471887|ref|NP_001059542.1|//Os07g0448100 [Oryza sativa Japonica Group]
4327793	3.84918	4.3e-20	gi|218188379|gb|EEC70806.1|//hypothetical protein OsI_02266 [Oryza sativa Indica Group]
107276772	3.84874	1.47e-19	gi|50725692|dbj|BAD33158.1|//hypothetical protein [Oryza sativa Japonica Group]
4332064	3.848	1.05e-21	gi|115451561|ref|NP_001049381.1|//Os03g0216000 [Oryza sativa Japonica Group]
4345938	3.848	5.45e-13	gi|115477100|ref|NP_001062146.1|//Os08g0499100 [Oryza sativa Japonica Group]
4352198	3.848	3.63e-07	gi|115488530|ref|NP_001066752.1|//Os12g0471100 [Oryza sativa Japonica Group]
107276303	3.848	0.000180876	gi|218200515|gb|EEC82942.1|//hypothetical protein OsI_27916 [Oryza sativa Indica Group]
4326202	3.84254	3.88e-86	gi|115435810|ref|NP_001042663.1|//Os01g0264400 [Oryza sativa Japonica Group]
4326863	3.8413	0.00033806	gi|573913612|ref|XP_006644486.1|//PREDICTED: uncharacterized protein LOC102721119 isoform X1 [Oryza brachyantha]
4324580	3.8413	0.000180876	gi|115435296|ref|NP_001042406.1|//Os01g0217500 [Oryza sativa Japonica Group]
4346054	3.8413	0.000180876	gi|42408511|dbj|BAD09690.1|//oxidase-like [Oryza sativa Japonica Group]
4333262	3.83872	2.35e-38	gi|115453789|ref|NP_001050495.1|//Os03g0563600 [Oryza sativa Japonica Group]
4352858	3.83422	1.59e-13	gi|115489700|ref|NP_001067337.1|//Os12g0630500 [Oryza sativa Japonica Group]
4335955	3.83289	1.05e-07	gi|75144721|sp|Q7XUW4.2|KOR2_ORYSJ//RecName: Full=Potassium channel KOR2; AltName: Full=K(+) outward-rectifying channel 2
4350997	3.83289	1.24e-06	gi|297612258|ref|NP_001068346.2|//Os11g0640000 [Oryza sativa Japonica Group]
4335096	3.83289	1.3e-15	gi|937913036|dbj|BAS87955.1|//Os04g0180400, partial [Oryza sativa Japonica Group]
4327366	3.83289	1.05e-07	gi|218189330|gb|EEC71757.1|//hypothetical protein OsI_04349 [Oryza sativa Indica Group]
4330903	3.83212	6.01e-41	gi|115449017|ref|NP_001048288.1|//Os02g0776900 [Oryza sativa Japonica Group]
4336278	3.83204	1.1e-94	gi|115459198|ref|NP_001053199.1|//Os04g0496300 [Oryza sativa Japonica Group]
4333712	3.83202	3.82e-16	gi|115454579|ref|NP_001050890.1|//Os03g0676400 [Oryza sativa Japonica Group]
4342732	3.82782	2.06e-16	gi|23495892|dbj|BAC20100.1|//ATP synthase subunit-like protein [Oryza sativa Japonica Group]
4337294	3.82366	1.95e-28	gi|115461110|ref|NP_001054155.1|//Os04g0662200 [Oryza sativa Japonica Group]
4347125	3.822	1.3e-15	gi|115479285|ref|NP_001063236.1|//Os09g0431100 [Oryza sativa Japonica Group]
4349072	3.82171	2e-237	gi|218184854|gb|EEC67281.1|//hypothetical protein OsI_34261 [Oryza sativa Indica Group]
4338861	3.81483	1.87e-88	gi|115464017|ref|NP_001055608.1|//Os05g0427400 [Oryza sativa Japonica Group]
4342417	3.8147	2.35e-38	gi|34395052|dbj|BAC84715.1|//putative LRR receptor-like kinase [Oryza sativa Japonica Group]
4331246	3.81444	2.63e-51	gi|125584260|gb|EAZ25191.1|//hypothetical protein OsJ_08991 [Oryza sativa Japonica Group]
9266373	3.8121	5.89e-69	gi|29244630|gb|AAO73223.1|//hypothetical protein OSJNBa0092N01.29 [Oryza sativa Japonica Group]
4324836	3.81193	3.67e-34	gi|115441413|ref|NP_001044986.1|//Os01g0879200 [Oryza sativa Japonica Group]
4351628	3.81006	2.66e-25	gi|115487574|ref|NP_001066274.1|//Os12g0170800 [Oryza sativa Japonica Group]
9266983	3.80735	1.3e-15	gi|238011222|gb|ACR36646.1|//unknown [Zea mays]
4350184	3.80735	2.73e-05	gi|937938493|dbj|BAT13406.1|//Os11g0245200 [Oryza sativa Japonica Group]
4345824	3.80735	0.000180876	gi|115476878|ref|NP_001062035.1|//Os08g0475300 [Oryza sativa Japonica Group]
107276310	3.80735	8.02e-10	gi|937932449|dbj|BAT07364.1|//Os09g0307400 [Oryza sativa Japonica Group]
9271189	3.80735	3.67e-54	gi|297727221|ref|NP_001175974.1|//Os09g0555150 [Oryza sativa Japonica Group]
4340275	3.80735	5.63e-08	gi|125554261|gb|EAY99866.1|//hypothetical protein OsI_21860 [Oryza sativa Indica Group]
4326918	3.80735	4.34e-10	gi|125571704|gb|EAZ13219.1|//hypothetical protein OsJ_03139 [Oryza sativa Japonica Group]
9269856	3.80128	1.99e-34	gi|218197914|gb|EEC80341.1|//hypothetical protein OsI_22413 [Oryza sativa Indica Group]
9271669	3.8009	6.57e-131	gi|218198603|gb|EEC81030.1|//hypothetical protein OsI_23812 [Oryza sativa Indica Group]
4330402	3.79806	0	gi|115448069|ref|NP_001047814.1|//Os02g0696500 [Oryza sativa Japonica Group]
4347601	3.79586	2.95e-13	gi|115480199|ref|NP_001063693.1|//Os09g0519100 [Oryza sativa Japonica Group]
4326139	3.79586	2.04e-136	gi|115434084|ref|NP_001041800.1|//Os01g0110800 [Oryza sativa Japonica Group]
4352146	3.79586	5.81e-170	gi|115488436|ref|NP_001066705.1|//Os12g0443500 [Oryza sativa Japonica Group]
4338283	3.79442	1.67e-24	gi|115462965|ref|NP_001055082.1|//Os05g0278500 [Oryza sativa Japonica Group]
4333124	3.79385	1.37e-230	gi|115453551|ref|NP_001050376.1|//Os03g0418700 [Oryza sativa Japonica Group];gi|108708850|gb|ABF96645.1|//expressed protein [Oryza sativa Japonica Group]
4338125	3.79256	2.73e-09	gi|115462689|ref|NP_001054944.1|//Os05g0219900 [Oryza sativa Japonica Group]
4352591	3.79212	2.41e-35	gi|115489210|ref|NP_001067092.1|//Os12g0572500 [Oryza sativa Japonica Group];gi|125579800|gb|EAZ20946.1|//hypothetical protein OsJ_36596 [Oryza sativa Japonica Group]
4348543	3.78814	1.18e-47	gi|20503056|gb|AAM22744.1|AC092388_28//putative cucumisin-like serine protease [Oryza sativa Japonica Group]
4342534	3.78776	9.78e-106	gi|115470833|ref|NP_001059015.1|//Os07g0175600 [Oryza sativa Japonica Group]
4342445	3.7866	1.86e-12	gi|33146735|dbj|BAC79638.1|//putative CR4 [Oryza sativa Japonica Group]
4342191	3.7866	0.00033806	gi|115470197|ref|NP_001058697.1|//Os07g0105300 [Oryza sativa Japonica Group]
4332095	3.7855	3.16e-18	gi|22748320|gb|AAN05322.1|//Putative homocysteine S-methyltransferase-1 [Oryza sativa Japonica Group]
4329132	3.78533	1.67e-24	gi|573919178|ref|XP_006647205.1|//PREDICTED: rac-like GTP-binding protein 7-like isoform X1 [Oryza brachyantha]
4326651	3.78444	7.81e-131	gi|54290409|dbj|BAD61279.1|//tetratricopeptide repeat protein 2-like [Oryza sativa Japonica Group]
4347246	3.78427	2.34e-10	gi|115479515|ref|NP_001063351.1|//Os09g0454300 [Oryza sativa Japonica Group]
4324034	3.78136	2.2e-25	gi|937896407|dbj|BAS72387.1|//Os01g0511800, partial [Oryza sativa Japonica Group]
4327407	3.78136	1.86e-12	gi|115440867|ref|NP_001044713.1|//Os01g0833500 [Oryza sativa Japonica Group]
4352458	3.78136	1.24e-21	gi|115488964|ref|NP_001066969.1|//Os12g0548100 [Oryza sativa Japonica Group]
4350472	3.78094	4e-138	gi|115485433|ref|NP_001067860.1|//Os11g0460800 [Oryza sativa Japonica Group]
4337936	3.77695	4.74e-87	gi|52353761|gb|AAU44327.1|//unknown protein [Oryza sativa Japonica Group]
9272367	3.77479	2.3e-53	gi|222613169|gb|EEE51301.1|//hypothetical protein OsJ_32252 [Oryza sativa Japonica Group]
4332069	3.77259	2.62e-26	gi|297600540|ref|NP_001049386.2|//Os03g0216700 [Oryza sativa Japonica Group]
4336538	3.77259	1.03e-49	gi|115459684|ref|NP_001053442.1|//Os04g0540600 [Oryza sativa Japonica Group]
4328141	3.77259	0.00033806	gi|115443915|ref|NP_001045737.1|//Os02g0123700 [Oryza sativa Japonica Group]
107275971	3.77259	2.13e-11	gi|21741218|emb|CAD41029.1|//OSJNBb0086G13.1 [Oryza sativa Japonica Group]
9267503	3.77259	0.00033806	gi|514812702|ref|XP_004981142.1|//PREDICTED: abscisic acid 8'-hydroxylase 3-like [Setaria italica]
9266196	3.77235	0	gi|937915412|dbj|BAS90331.1|//Os04g0545250, partial [Oryza sativa Japonica Group]
107281145	3.77007	1.78e-233	gi|222630001|gb|EEE62133.1|//hypothetical protein OsJ_16920 [Oryza sativa Japonica Group]
4331628	3.76971	0	gi|115450741|ref|NP_001048971.1|//Os03g0149200 [Oryza sativa Japonica Group]
4335092	3.76717	4.34e-10	gi|115457146|ref|NP_001052173.1|//Os04g0179100 [Oryza sativa Japonica Group]
9266123	3.76377	1.48e-09	gi|297727269|ref|NP_001175998.1|//Os09g0572000 [Oryza sativa Japonica Group]
9272709	3.7632	2.96e-86	gi|222623825|gb|EEE57957.1|//hypothetical protein OsJ_08687 [Oryza sativa Japonica Group]
[truncated: 7,455 more rows]
